# Supplementary material for: Differential Effects of the G-Protein-Coupled Estrogen Receptor (GPER) on Rat Embryonic (E18) Hippocampal and Cortical Neurons
Source: eNeuro. 2022 Jul 14;9(4):ENEURO.0475-21.2022. doi: 10.1523/ENEURO.0475-21.2022 (PMC9291730; doi:10.1523/ENEURO.0475-21.2022)
Supplement: Extended Data Figure 9-1 — GO analysis of the differentially expressed genes in response to either G1 or E2 treatment in hippocampal cultures. Download Figure 9-1, XLS file. [file enu-eN-NWR-0475-21-s04.xls]

## Sheet: Hippo_G1_significant
Extended Data Figure 9-1. Significantly regulated genes after G1 treatment in hippocampal cultures
	Hp G1 vs Hp Veh
gene_id	log2FoldChange	padj	gene_name	gene_biotype	gene_description	tf_family
ENSRNOG00000034234	-0.202112	0.025427	Mt-co1	protein_coding	mitochondrially encoded cytochrome c oxidase 1 [Source:RGD Symbol;Acc:621871]	-
ENSRNOG00000018992	0.124005	0.038691	Dpysl3	protein_coding	dihydropyrimidinase-like 3 [Source:RGD Symbol;Acc:2410]	Amidohydro_1
ENSRNOG00000020660	0.149116	0.045853	Cfl1	protein_coding	cofilin 1, non-muscle [Source:RGD Symbol;Acc:69285]	Cofilin_ADF
ENSRNOG00000024923	0.270379	0.00177118	Nnat	protein_coding	neuronatin [Source:RGD Symbol;Acc:620155]	-
ENSRNOG00000030700	-0.224465	0.0218819	Mt-cox3	protein_coding	mitochondrially encoded cytochrome c oxidase III [Source:RGD Symbol;Acc:621873]	-
ENSRNOG00000036839	0.200939	0.0253089	Hnrnpa1	protein_coding	heterogeneous nuclear ribonucleoprotein A1 [Source:RGD Symbol;Acc:69234]	RRM_1
ENSRNOG00000042499	0.24252	0.0206344	Tmsb10	protein_coding	thymosin, beta 10 [Source:RGD Symbol;Acc:62022]	-
ENSRNOG00000023786	0.205298	0.00459521	Ybx1	protein_coding	Y box binding protein 1 [Source:RGD Symbol;Acc:61843]	CSD
ENSRNOG00000031766	-0.230776	0.022114	Mt-cytb	protein_coding	mitochondrially encoded cytochrome b [Source:RGD Symbol;Acc:620081]	-
ENSRNOG00000001528	0.122783	0.0425346	Gap43	protein_coding	growth associated protein 43 [Source:RGD Symbol;Acc:62071]	IQ
ENSRNOG00000046313	0.208394	0.0230327	Basp1	protein_coding	brain abundant, membrane attached signal protein 1 [Source:RGD Symbol;Acc:621491]	-
ENSRNOG00000011175	0.229367	0.0234695	Hnrnpa2b1	protein_coding	heterogeneous nuclear ribonucleoprotein A2/B1 [Source:RGD Symbol;Acc:1310403]	RRM_1
ENSRNOG00000004291	-0.19143	0.0228201	Cltc	protein_coding	clathrin, heavy chain (Hc) [Source:RGD Symbol;Acc:2364]	-
ENSRNOG00000052080	0.146707	0.0443562	Camk2b	protein_coding	calcium/calmodulin-dependent protein kinase type II subunit beta isoform 3 [Source:RefSeq peptide;Acc:NP_001035815]	Pkinase
ENSRNOG00000021103	0.161242	0.022114	Nrxn2	protein_coding	neurexin 2 [Source:RGD Symbol;Acc:620211]	Laminin_G_2
ENSRNOG00000058842	0.16211	0.0457603	Sptbn2	protein_coding	Spectrin beta 3; Spectrin beta chain, non-erythrocytic 2 [Source:UniProtKB/TrEMBL;Acc:F1MA36]	CH
ENSRNOG00000003029	0.139247	0.0457603	Calr	protein_coding	calreticulin [Source:RGD Symbol;Acc:620288]	-
ENSRNOG00000021338	0.170416	0.0342162	Tmem132a	protein_coding	transmembrane protein 132A [Source:RGD Symbol;Acc:727936]	-
ENSRNOG00000006030	-0.177465	0.0412156	Ptprz1	protein_coding	protein tyrosine phosphatase, receptor-type, Z polypeptide 1 [Source:RGD Symbol;Acc:3455]	Y_phosphatase
ENSRNOG00000000814	0.173056	0.014185	Fabp7	protein_coding	fatty acid binding protein 7, brain [Source:RGD Symbol;Acc:69312]	-
ENSRNOG00000050714	0.208753	0.0166201	LOC100910729	protein_coding	immunoglobulin superfamily containing leucine-rich repeat protein 2-like [Source:RGD Symbol;Acc:6497037]	-
ENSRNOG00000020185	0.15654	0.0444693	Wdr6	protein_coding	WD repeat domain 6 [Source:RGD Symbol;Acc:1307649]	-
ENSRNOG00000016156	0.153743	0.0293609	Nptxr	protein_coding	neuronal pentraxin receptor [Source:RGD Symbol;Acc:628898]	-
ENSRNOG00000010830	0.167831	0.0342162	Slc25a4	protein_coding	solute carrier family 25 (mitochondrial carrier; adenine nucleotide translocator), member 4 [Source:RGD Symbol;Acc:620352]	Mito_carr
ENSRNOG00000017206	0.205335	0.0120647	Igfbp5	protein_coding	insulin-like growth factor binding protein 5 [Source:RGD Symbol;Acc:2876]	-
ENSRNOG00000049075	0.188706	0.0173123	Fabp5	protein_coding	fatty acid binding protein 5, epidermal [Source:RGD Symbol;Acc:70997]	-
ENSRNOG00000007419	-0.179614	0.0454748	LOC100362038	protein_coding	pantothenate kinase 3 [Source:RGD Symbol;Acc:2318942]	Fumble
ENSRNOG00000003261	-0.236448	0.0225058	Usp9x	protein_coding	ubiquitin specific peptidase 9, X-linked [Source:RGD Symbol;Acc:1560056]	UCH
ENSRNOG00000023360	0.273198	0.0152594	Fus	protein_coding	fused in sarcoma RNA binding protein [Source:RGD Symbol;Acc:1308864]	zf-RanBP
ENSRNOG00000015434	0.157889	0.0316257	Midn	protein_coding	midnolin [Source:RGD Symbol;Acc:1309629]	-
ENSRNOG00000004612	-0.18927	0.0462132	Ppp1cb	protein_coding	protein phosphatase 1, catalytic subunit, beta isozyme [Source:RGD Symbol;Acc:3376]	Metallophos
ENSRNOG00000018454	0.465674	1.86e-08	Apoe	protein_coding	apolipoprotein E [Source:RGD Symbol;Acc:2138]	-
ENSRNOG00000014375	0.216202	0.00238424	Adgrb2	protein_coding	adhesion G protein-coupled receptor B2 [Source:RGD Symbol;Acc:1309431]	7tm_2
ENSRNOG00000008921	0.197381	0.0486252	Dynll2	protein_coding	dynein light chain LC8-type 2 [Source:RGD Symbol;Acc:619860]	-
ENSRNOG00000021041	0.193532	0.0445038	Fam171a2	protein_coding	family with sequence similarity 171, member A2 [Source:RGD Symbol;Acc:1307966]	-
ENSRNOG00000030034	0.212661	0.0293609	Sox11	protein_coding	SRY (sex determining region Y)-box 11 [Source:RGD Symbol;Acc:69351]	HMG_box
ENSRNOG00000016067	-0.164352	0.0454748	Ckap5	protein_coding	cytoskeleton associated protein 5 [Source:RGD Symbol;Acc:1563596]	-
ENSRNOG00000015903	0.19788	0.0152594	Add2	protein_coding	adducin 2 (beta) [Source:RGD Symbol;Acc:2042]	Aldolase_II
ENSRNOG00000017974	0.181932	0.0233505	AABR07072537.1	pseudogene	-	-
ENSRNOG00000052968	0.275265	0.022114	Hnrnpa3	protein_coding	Heterogeneous nuclear ribonucleoprotein A3 [Source:UniProtKB/Swiss-Prot;Acc:Q6URK4]	RRM_1
ENSRNOG00000015335	0.318892	0.00235408	Rpl13	protein_coding	ribosomal protein L13 [Source:RGD Symbol;Acc:621179]	-
ENSRNOG00000024243	0.198543	0.0461348	Cadm4	protein_coding	cell adhesion molecule 4 [Source:RGD Symbol;Acc:1304722]	-
ENSRNOG00000004067	-0.175641	0.0409113	Nrcam	protein_coding	neuronal cell adhesion molecule [Source:RGD Symbol;Acc:3209]	fn3
ENSRNOG00000028629	0.158002	0.0387902	Akt1	protein_coding	v-akt murine thymoma viral oncogene homolog 1 [Source:RGD Symbol;Acc:2081]	Pkinase
ENSRNOG00000030871	0.240394	0.0174062	Calm2	protein_coding	calmodulin 2 [Source:RGD Symbol;Acc:2258]	-
ENSRNOG00000031789	0.207346	0.00381019	Rangap1	protein_coding	RAN GTPase activating protein 1 [Source:RGD Symbol;Acc:1310380]	-
ENSRNOG00000011627	-0.206859	0.0476416	Zfr	protein_coding	zinc finger RNA binding protein [Source:RGD Symbol;Acc:1311890]	-
ENSRNOG00000014856	-0.211893	0.006929	Etnk1	protein_coding	ethanolamine kinase 1 [Source:RGD Symbol;Acc:1308204]	Choline_kinase
ENSRNOG00000012406	0.267397	0.00675544	Pcbp4	protein_coding	poly(rC) binding protein 4 [Source:RGD Symbol;Acc:1307910]	KH_1
ENSRNOG00000054140	0.285572	0.0240212	LOC102551071	protein_coding	myosin light polypeptide 6-like [Source:RGD Symbol;Acc:7517597]	-
ENSRNOG00000009987	-0.199709	0.0316306	Akap11	protein_coding	A kinase (PRKA) anchor protein 11 [Source:RGD Symbol;Acc:2079]	-
ENSRNOG00000003065	0.156731	0.0471844	Glyr1	protein_coding	glyoxylate reductase 1 homolog (Arabidopsis) [Source:RGD Symbol;Acc:1309459]	NAD_binding_2
ENSRNOG00000056585	0.160443	0.0465588	Fscn1	protein_coding	fascin homolog 1, actin bundling protein (Strongylocentrotus purpuratus) [Source:MGI Symbol;Acc:MGI:1352745]	-
ENSRNOG00000008996	0.238229	0.0233505	Dpysl5	protein_coding	dihydropyrimidinase-like 5 [Source:RGD Symbol;Acc:620467]	Amidohydro_1
ENSRNOG00000003975	0.227217	0.0219139	Pfn1	protein_coding	profilin 1 [Source:RGD Symbol;Acc:621825]	-
ENSRNOG00000018986	0.248107	0.0278179	Fbxl19	protein_coding	F-box and leucine-rich repeat protein 19 [Source:RGD Symbol;Acc:1310989]	F-box
ENSRNOG00000028417	0.17211	0.0444693	AC142182.1	pseudogene	-	HLH
ENSRNOG00000025589	0.344663	0.00559934	Jph4	protein_coding	junctophilin 4 [Source:RGD Symbol;Acc:1303170]	MORN
ENSRNOG00000018456	-0.201325	0.0463256	LOC100911664	protein_coding	uncharacterized LOC100911664 [Source:RGD Symbol;Acc:6491729]	-
ENSRNOG00000018666	0.244785	0.0233505	Gpsm1	protein_coding	G-protein signaling modulator 1 [Source:RGD Symbol;Acc:628682]	-
ENSRNOG00000007851	-0.286879	0.010608	Psma3	protein_coding	proteasome (prosome, macropain) subunit, alpha type 3 [Source:RGD Symbol;Acc:61844]	Proteasome
ENSRNOG00000045892	-0.203327	0.0316306	Cfl2	protein_coding	cofilin 2, muscle [Source:RGD Symbol;Acc:1306982]	Cofilin_ADF
ENSRNOG00000010320	0.309173	0.00381019	Efnb3	protein_coding	ephrin B3 [Source:RGD Symbol;Acc:2541]	-
ENSRNOG00000022741	0.191461	0.0425346	Ilf3	protein_coding	interleukin enhancer binding factor 3 [Source:RGD Symbol;Acc:619734]	-
ENSRNOG00000061176	0.218823	0.0439329	Nudt3	protein_coding	nudix (nucleoside diphosphate linked moiety X)-type motif 3 [Source:RGD Symbol;Acc:1310183]	NUDIX
ENSRNOG00000018568	0.202816	0.038691	Rab5c	protein_coding	RAB5C, member RAS oncogene family [Source:RGD Symbol;Acc:1307095]	Ras
ENSRNOG00000010479	-0.245307	0.0120647	Mycbp2	protein_coding	MYC binding protein 2, E3 ubiquitin protein ligase [Source:RGD Symbol;Acc:1312048]	-
ENSRNOG00000051889	-0.191533	0.0476416	Usp34	protein_coding	ubiquitin specific peptidase 34 [Source:MGI Symbol;Acc:MGI:109473]	-
ENSRNOG00000028834	-0.259602	0.00545637	Polr2a	protein_coding	polymerase (RNA) II (DNA directed) polypeptide A [Source:RGD Symbol;Acc:1587326]	-
ENSRNOG00000000990	0.315025	0.00985474	Pdap1	protein_coding	PDGFA associated protein 1 [Source:RGD Symbol;Acc:620442]	-
ENSRNOG00000033473	0.285027	0.02973	Rpl36	protein_coding	ribosomal protein L36 [Source:RGD Symbol;Acc:62085]	-
ENSRNOG00000053362	0.260766	0.025427	Gabarapl1	protein_coding	GABA(A) receptor-associated protein like 1 [Source:RGD Symbol;Acc:1596143]	-
ENSRNOG00000007334	0.365305	0.0024	Ly6h	protein_coding	lymphocyte antigen 6 complex, locus H [Source:RGD Symbol;Acc:1311896]	-
ENSRNOG00000018457	0.195389	0.022114	Ppp2r4	protein_coding	protein phosphatase 2A activator, regulatory subunit 4 [Source:RGD Symbol;Acc:1308354]	PTPA
ENSRNOG00000009113	0.388981	0.00177118	Marcksl1	protein_coding	MARCKS-like 1 [Source:RGD Symbol;Acc:621197]	-
ENSRNOG00000004426	-1.39119	0.022114	Rps27a	protein_coding	ribosomal protein S27a [Source:RGD Symbol;Acc:6489478]	ubiquitin
ENSRNOG00000016930	0.351573	0.0109982	Ube2s	protein_coding	ubiquitin-conjugating enzyme E2S [Source:RGD Symbol;Acc:1564746]	UQ_con
ENSRNOG00000045752	-0.212531	0.0202996	Rrm1	protein_coding	ribonucleotide reductase M1 [Source:RGD Symbol;Acc:1592569]	Ribonuc_red_lgC
ENSRNOG00000049758	0.237787	0.0227057	Tbc1d16	protein_coding	TBC1 domain family, member 16 [Source:RGD Symbol;Acc:1588560]	TBC
ENSRNOG00000020386	-0.246757	0.0174062	Ash1l	protein_coding	ash1 (absent, small, or homeotic)-like (Drosophila) [Source:RGD Symbol;Acc:1306350]	SET
ENSRNOG00000059827	0.338384	0.0258547	LOC691995	protein_coding	hypothetical protein LOC691995 [Source:RGD Symbol;Acc:1593297]	-
ENSRNOG00000052391	0.276046	0.0161124	Sh3bp5	protein_coding	SH3 domain-binding protein 5 [Source:UniProtKB/Swiss-Prot;Acc:Q91Y80]	-
ENSRNOG00000022173	0.181806	0.0395986	Gatad2a	protein_coding	GATA zinc finger domain containing 2A [Source:RGD Symbol;Acc:1310596]	-
ENSRNOG00000007920	0.197377	0.0404634	Ssbp3	protein_coding	single stranded DNA binding protein 3 [Source:RGD Symbol;Acc:621502]	-
ENSRNOG00000011826	0.223318	0.0233505	Lzts1	protein_coding	leucine zipper, putative tumor suppressor 1 [Source:RGD Symbol;Acc:708565]	Fez1
ENSRNOG00000005802	-0.235293	0.0425346	Usp24	protein_coding	ubiquitin specific peptidase 24 [Source:RGD Symbol;Acc:1306799]	UCH
ENSRNOG00000022860	0.314414	0.00985474	Swi5	protein_coding	SWI5 recombination repair homolog (yeast) [Source:RGD Symbol;Acc:1559966]	-
ENSRNOG00000028956	0.271215	0.0179116	Mbd3	protein_coding	methyl-CpG binding domain protein 3 [Source:RGD Symbol;Acc:1307389]	-
ENSRNOG00000019609	0.25278	0.0166201	B4galt2	protein_coding	UDP-Gal:betaGlcNAc beta 1,4- galactosyltransferase, polypeptide 2 [Source:RGD Symbol;Acc:1305358]	-
ENSRNOG00000037514	-0.27976	0.0134529	Qser1	protein_coding	glutamine and serine rich 1 [Source:RGD Symbol;Acc:1311804]	-
ENSRNOG00000017824	0.205225	0.0409113	Ncoa5	protein_coding	nuclear receptor coactivator 5 [Source:RGD Symbol;Acc:1307702]	-
ENSRNOG00000019433	0.329974	0.022114	Rab3a	protein_coding	RAB3A, member RAS oncogene family [Source:RGD Symbol;Acc:3528]	Ras
ENSRNOG00000019992	0.223236	0.0282221	Cnbd2	protein_coding	cyclic nucleotide binding domain containing 2 [Source:RGD Symbol;Acc:1311678]	cNMP_binding
ENSRNOG00000003679	-0.240857	0.0282221	Med13	protein_coding	mediator complex subunit 13 [Source:RGD Symbol;Acc:1304829]	-
ENSRNOG00000018784	0.290257	0.00158423	Jph3	protein_coding	junctophilin 3 [Source:RGD Symbol;Acc:1308416]	MORN
ENSRNOG00000001185	0.268172	0.00559934	RGD1311899	protein_coding	similar to RIKEN cDNA 2210016L21 gene [Source:RGD Symbol;Acc:1311899]	-
ENSRNOG00000047246	0.270508	0.0278179	Chtf8	protein_coding	CTF8, chromosome transmission fidelity factor 8 homolog (S. cerevisiae) [Source:RGD Symbol;Acc:1306894]	-
ENSRNOG00000017495	0.287445	0.0120647	Klhdc3	protein_coding	kelch domain containing 3 [Source:RGD Symbol;Acc:1307105]	Kelch_2
ENSRNOG00000007514	0.363586	0.00677466	Sox12	protein_coding	SRY (sex determining region Y)-box 12 [Source:RGD Symbol;Acc:1586313]	HMG_box
ENSRNOG00000049142	0.239292	0.045853	Hdgfrp2	protein_coding	hepatoma-derived growth factor-related protein 2 [Source:RGD Symbol;Acc:621013]	PWWP
ENSRNOG00000010457	0.22709	0.0409113	Vash1	protein_coding	vasohibin 1 [Source:RGD Symbol;Acc:1564082]	-
ENSRNOG00000060367	-0.233293	0.0457603	Rfx7	protein_coding	regulatory factor X, 7 [Source:RGD Symbol;Acc:1308795]	RFX_DNA_binding
ENSRNOG00000012477	0.204971	0.0476416	Eef1a2	protein_coding	eukaryotic translation elongation factor 1 alpha 2 [Source:RGD Symbol;Acc:3781]	GTP_EFTU
ENSRNOG00000003853	-0.225247	0.0461348	Scoc	protein_coding	short coiled-coil protein [Source:RGD Symbol;Acc:1311860]	-
ENSRNOG00000010219	0.233074	0.0316306	Ralgds	protein_coding	ral guanine nucleotide dissociation stimulator [Source:RGD Symbol;Acc:3533]	RA
ENSRNOG00000015734	-0.248601	0.038691	Ube3a	protein_coding	ubiquitin protein ligase E3A [Source:RGD Symbol;Acc:1306361]	HECT
ENSRNOG00000008604	0.285012	0.0120647	Nsfl1c	protein_coding	NSFL1 (p97) cofactor (p47) [Source:RGD Symbol;Acc:619952]	UBX
ENSRNOG00000031092	-0.284492	0.0235219	Rock1	protein_coding	Rho-associated coiled-coil containing protein kinase 1 [Source:RGD Symbol;Acc:620424]	Pkinase
ENSRNOG00000002625	-0.275126	0.045853	Ptpn4	protein_coding	protein tyrosine phosphatase, non-receptor type 4 [Source:RGD Symbol;Acc:620712]	Y_phosphatase
ENSRNOG00000015670	0.313444	0.00177118	Stx7	protein_coding	syntaxin 7 [Source:RGD Symbol;Acc:619747]	SNARE
ENSRNOG00000017506	0.319653	0.0409113	Cltb	protein_coding	clathrin, light chain B [Source:RGD Symbol;Acc:621353]	-
ENSRNOG00000004255	0.264565	0.0409113	Usf1	protein_coding	upstream transcription factor 1 [Source:RGD Symbol;Acc:620974]	HLH
ENSRNOG00000031387	0.314899	0.0232957	Dazap1	protein_coding	DAZ associated protein 1 [Source:RGD Symbol;Acc:1305280]	RRM_1
ENSRNOG00000020889	0.245233	0.0257031	Nucb1	protein_coding	nucleobindin 1 [Source:RGD Symbol;Acc:620030]	-
ENSRNOG00000019321	0.284745	0.00985474	Cck	protein_coding	cholecystokinin [Source:RGD Symbol;Acc:2288]	Gastrin
ENSRNOG00000017144	0.294434	0.0395986	Mea1	protein_coding	male-enhanced antigen 1 [Source:RGD Symbol;Acc:1597751]	-
ENSRNOG00000002680	-0.204323	0.0476416	Lamc1	protein_coding	laminin, gamma 1 [Source:RGD Symbol;Acc:621052]	Laminin_EGF
ENSRNOG00000011445	0.255569	0.025427	Nkain1	protein_coding	Na+/K+ transporting ATPase interacting 1 [Source:RGD Symbol;Acc:1561205]	-
ENSRNOG00000013916	0.29264	0.0225577	Nefm	protein_coding	neurofilament, medium polypeptide [Source:RGD Symbol;Acc:3160]	Filament
ENSRNOG00000005158	-0.264182	0.0457463	Slc24a5	protein_coding	solute carrier family 24 (sodium/potassium/calcium exchanger), member 5 [Source:RGD Symbol;Acc:1310565]	Na_Ca_ex
ENSRNOG00000015409	0.467099	0.000168016	LOC100911959	protein_coding	ubiquitin carboxyl-terminal hydrolase 5-like [Source:RGD Symbol;Acc:6489834]	UCH
ENSRNOG00000025731	0.27838	0.0387902	Ptma	protein_coding	prothymosin alpha [Source:RGD Symbol;Acc:61829]	-
ENSRNOG00000004696	-0.287564	0.0258547	Arhgap5	protein_coding	Rho GTPase activating protein 5 [Source:RGD Symbol;Acc:1308507]	RhoGAP
ENSRNOG00000030418	-0.293166	0.0461348	Tmem47	protein_coding	transmembrane protein 47 [Source:RGD Symbol;Acc:1564799]	-
ENSRNOG00000024114	-0.376537	0.0161058	Zdbf2	protein_coding	zinc finger, DBF-type containing 2 [Source:MGI Symbol;Acc:MGI:1921134]	-
ENSRNOG00000019802	0.35183	0.0488945	Zfp428	protein_coding	zinc finger protein 428 [Source:RGD Symbol;Acc:1564862]	-
ENSRNOG00000000465	0.233109	0.0322283	Slc39a7	protein_coding	solute carrier family 39 (zinc transporter), member 7 [Source:RGD Symbol;Acc:1593280]	-
ENSRNOG00000014302	0.275082	0.0415568	Dlgap3	protein_coding	discs, large (Drosophila) homolog-associated protein 3 [Source:RGD Symbol;Acc:708349]	-
ENSRNOG00000021269	0.300042	0.0267566	Chgb	protein_coding	chromogranin B [Source:RGD Symbol;Acc:2339]	Granin
ENSRNOG00000010274	-0.287701	0.0406194	Smc4	protein_coding	structural maintenance of chromosomes 4 [Source:RGD Symbol;Acc:1306680]	SMC_N
ENSRNOG00000014252	0.308555	0.0174298	Irf2bp1	protein_coding	interferon regulatory factor 2 binding protein 1 [Source:RGD Symbol;Acc:1308312]	-
ENSRNOG00000014658	-0.258393	0.0366783	Zfp423	protein_coding	zinc finger protein 423 [Source:RGD Symbol;Acc:621664]	-
ENSRNOG00000025448	0.395276	0.00862108	Limd2	protein_coding	LIM domain containing 2 [Source:RGD Symbol;Acc:1309967]	LIM
novel.287	-0.353579	0.00927982	-	-	PF00702:haloacid dehalogenase-like hydrolase|PF00689:Cation transporting ATPase, C-terminus	Hydrolase
ENSRNOG00000052549	0.326652	0.0174062	Chga	protein_coding	chromogranin A [Source:RGD Symbol;Acc:2338]	Granin
ENSRNOG00000020475	0.316629	0.0225058	Sart1	protein_coding	squamous cell carcinoma antigen recognized by T cells [Source:RGD Symbol;Acc:61930]	SART-1
ENSRNOG00000011884	0.265116	0.0342162	Golga2	protein_coding	golgin A2 [Source:RGD Symbol;Acc:620282]	-
ENSRNOG00000043348	-0.427771	0.0161124	Rpl39	protein_coding	ribosomal protein L39 [Source:RGD Symbol;Acc:3593]	-
ENSRNOG00000007814	-0.276743	0.0293609	Kdm3a	protein_coding	lysine (K)-specific demethylase 3A [Source:RGD Symbol;Acc:708351]	JmjC
ENSRNOG00000014595	0.284394	0.0228201	Brf1	protein_coding	BRF1, RNA polymerase III transcription initiation factor 90 subunit [Source:RGD Symbol;Acc:1311158]	TFIIB_Zn_Ribbon
ENSRNOG00000003840	-0.316384	0.0232957	Slit2	protein_coding	slit homolog 2 (Drosophila) [Source:RGD Symbol;Acc:69310]	EGF
ENSRNOG00000006587	0.438443	0.00177118	LOC100910833	protein_coding	histone-lysine N-methyltransferase setd3-like [Source:RGD Symbol;Acc:6496142]	SET
ENSRNOG00000037793	0.344202	0.0258547	Cdk5r2	protein_coding	cyclin-dependent kinase 5, regulatory subunit 2 (p39) [Source:RGD Symbol;Acc:1562530]	-
ENSRNOG00000005292	-0.290362	0.0282221	Trip11	protein_coding	thyroid hormone receptor interactor 11 [Source:RGD Symbol;Acc:1586166]	-
ENSRNOG00000003386	0.394709	0.0152594	Rbfox3	protein_coding	RNA binding protein, fox-1 homolog (C. elegans) 3 [Source:RGD Symbol;Acc:1560070]	RRM_1
ENSRNOG00000011070	-0.304671	0.0232957	Gnb4	protein_coding	guanine nucleotide binding protein (G protein), beta polypeptide 4 [Source:RGD Symbol;Acc:1359321]	WD40
ENSRNOG00000003863	0.337897	0.0440137	LOC100910447	protein_coding	uncharacterized LOC100910447 [Source:RGD Symbol;Acc:6498754]	-
ENSRNOG00000025528	-0.305541	0.0409113	Efr3a	protein_coding	EFR3 homolog A (S. cerevisiae) [Source:RGD Symbol;Acc:1305976]	-
ENSRNOG00000043098	-0.377418	0.00359237	Mt2A	protein_coding	metallothionein 2A [Source:RGD Symbol;Acc:1592345]	-
novel.1188	-0.333137	0.0278179	-	-	PF00179:Ubiquitin-conjugating enzyme	UQ_con
ENSRNOG00000019310	0.340576	0.0380741	Eid2	protein_coding	EP300 interacting inhibitor of differentiation 2 [Source:RGD Symbol;Acc:1591322]	-
ENSRNOG00000015334	-0.376741	0.00985474	Fcho2	protein_coding	FCH domain only 2 [Source:RGD Symbol;Acc:1565396]	-
ENSRNOG00000003442	0.290051	0.038691	Adora1	protein_coding	adenosine A1 receptor [Source:RGD Symbol;Acc:2048]	7tm_1
ENSRNOG00000031022	0.398913	0.00985474	LOC100912182	protein_coding	60S ribosomal protein L36a-like [Source:RGD Symbol;Acc:6488280]	-
ENSRNOG00000045885	0.356413	0.0476416	LOC100365810	protein_coding	40S ribosomal protein S17-like [Source:RGD Symbol;Acc:2318277]	-
ENSRNOG00000000133	0.345469	0.0493878	Txndc15	protein_coding	thioredoxin domain containing 15 [Source:RGD Symbol;Acc:1304696]	-
ENSRNOG00000012081	-0.481341	0.0120647	Txn1	protein_coding	thioredoxin 1 [Source:RGD Symbol;Acc:621157]	-
ENSRNOG00000010319	-0.391024	0.0462132	Lcp1	protein_coding	lymphocyte cytosolic protein 1 [Source:RGD Symbol;Acc:1308288]	CH
ENSRNOG00000010737	-0.39246	0.0253089	Mbnl2	protein_coding	muscleblind-like splicing regulator 2 [Source:RGD Symbol;Acc:1591755]	-

## Sheet: Hippo_E2_significant
Extended Data Figure 9-1. Significantly regulated genes after E2 treatment in hippocampal cultures
	Hp E2 vs Hp Veh
gene_id	log2FoldChange	padj	gene_name	gene_biotype	gene_description	tf_family
ENSRNOG00000060728	-0.157347	0.000110636	Tuba1a	protein_coding	Tubulin alpha-1A chain [Source:UniProtKB/Swiss-Prot;Acc:P68370]	Tubulin
ENSRNOG00000047712	-0.132342	0.0463538	Dcx	protein_coding	doublecortin [Source:RGD Symbol;Acc:620670]	-
ENSRNOG00000005133	0.112497	0.0287288	Mapt	protein_coding	microtubule-associated protein tau [Source:RGD Symbol;Acc:69329]	Tubulin-binding
ENSRNOG00000034234	-0.385021	1.53e-12	Mt-co1	protein_coding	mitochondrially encoded cytochrome c oxidase 1 [Source:RGD Symbol;Acc:621871]	-
ENSRNOG00000017209	0.12699	0.0287207	Tubb3	protein_coding	tubulin, beta 3 class III [Source:RGD Symbol;Acc:628595]	Tubulin
ENSRNOG00000047931	-0.255805	1.35e-07	Tmsb4x	protein_coding	thymosin beta 4, X-linked [Source:RGD Symbol;Acc:621622]	-
ENSRNOG00000016552	-0.119799	0.011478	Hmgcs1	protein_coding	3-hydroxy-3-methylglutaryl-CoA synthase 1 (soluble) [Source:RGD Symbol;Acc:70970]	-
ENSRNOG00000005290	-0.190725	2.28e-05	Ywhae	protein_coding	tyrosine 3-monooxygenase/tryptophan 5-monooxygenase activation protein, epsilon [Source:RGD Symbol;Acc:62000]	-
ENSRNOG00000011705	-0.11438	0.0129341	Stmn2	protein_coding	stathmin 2 [Source:RGD Symbol;Acc:68947]	-
ENSRNOG00000020644	0.0974479	0.0464045	Nsg2	protein_coding	neuron specific gene family member 2 [Source:RGD Symbol;Acc:1563944]	Calcyon
ENSRNOG00000017158	-0.115479	0.0424319	Eif4g2	protein_coding	eukaryotic translation initiation factor 4, gamma 2 [Source:RGD Symbol;Acc:1305294]	-
ENSRNOG00000048980	-0.10162	0.0308944	Gng2	protein_coding	guanine nucleotide binding protein (G protein), gamma 2 [Source:RGD Symbol;Acc:69268]	-
ENSRNOG00000020660	0.173664	0.000428725	Cfl1	protein_coding	cofilin 1, non-muscle [Source:RGD Symbol;Acc:69285]	Cofilin_ADF
ENSRNOG00000004621	-0.122292	0.0139306	Rtn4	protein_coding	reticulon 4 [Source:RGD Symbol;Acc:620989]	-
ENSRNOG00000031890	-0.160798	0.0488428	Ncam1	protein_coding	neural cell adhesion molecule 1 [Source:RGD Symbol;Acc:67378]	I-set
ENSRNOG00000001682	-0.184391	0.0004547	Ttc3	protein_coding	tetratricopeptide repeat domain 3 [Source:RGD Symbol;Acc:1308654]	-
ENSRNOG00000004060	-0.164185	0.000196258	Calm1	protein_coding	calmodulin 1 [Source:RGD Symbol;Acc:2257]	-
ENSRNOG00000021202	-0.163763	9.63e-05	Rtn3	protein_coding	reticulon 3 [Source:RGD Symbol;Acc:620988]	-
ENSRNOG00000024923	0.285858	1.18e-11	Nnat	protein_coding	neuronatin [Source:RGD Symbol;Acc:620155]	-
ENSRNOG00000030700	-0.395444	2.18e-08	Mt-cox3	protein_coding	mitochondrially encoded cytochrome c oxidase III [Source:RGD Symbol;Acc:621873]	-
ENSRNOG00000036839	0.255774	5.35e-10	Hnrnpa1	protein_coding	heterogeneous nuclear ribonucleoprotein A1 [Source:RGD Symbol;Acc:69234]	RRM_1
ENSRNOG00000042499	0.373513	0.0229594	Tmsb10	protein_coding	thymosin, beta 10 [Source:RGD Symbol;Acc:62022]	-
ENSRNOG00000032922	-0.158335	0.00880911	Dclk1	protein_coding	doublecortin-like kinase 1 [Source:RGD Symbol;Acc:68437]	Pkinase
ENSRNOG00000031979	-0.557115	0.00638457	Mt-atp6	protein_coding	mitochondrially encoded ATP synthase 6 [Source:RGD Symbol;Acc:621239]	-
ENSRNOG00000023786	0.223422	1.16e-05	Ybx1	protein_coding	Y box binding protein 1 [Source:RGD Symbol;Acc:61843]	CSD
ENSRNOG00000010731	-0.219419	3.06e-06	Gpm6a	protein_coding	glycoprotein m6a [Source:RGD Symbol;Acc:631368]	-
ENSRNOG00000058898	-0.150527	0.00171867	Nedd4	protein_coding	neural precursor cell expressed, developmentally down-regulated 4 [Source:MGI Symbol;Acc:MGI:97297]	HECT
ENSRNOG00000031766	-0.418696	1.4e-15	Mt-cytb	protein_coding	mitochondrially encoded cytochrome b [Source:RGD Symbol;Acc:620081]	-
ENSRNOG00000001528	0.13304	0.00505231	Gap43	protein_coding	growth associated protein 43 [Source:RGD Symbol;Acc:62071]	IQ
ENSRNOG00000030371	-0.515533	0.00102776	Mt-co2	protein_coding	mitochondrially encoded cytochrome c oxidase II [Source:RGD Symbol;Acc:621872]	-
ENSRNOG00000034066	-0.184776	5.32e-05	AABR07070032.1	protein_coding	heat shock cognate 71 kDa protein [Source:RefSeq peptide;Acc:NP_077327]	HSP70
ENSRNOG00000033790	0.132273	0.0227216	Hnrnpu	protein_coding	heterogeneous nuclear ribonucleoprotein U [Source:RGD Symbol;Acc:620372]	SPRY
ENSRNOG00000060098	0.163006	0.0229594	Ptms	protein_coding	Parathymosin [Source:UniProtKB/Swiss-Prot;Acc:P04550]	-
ENSRNOG00000003343	-0.167179	0.00059901	Canx	protein_coding	calnexin [Source:RGD Symbol;Acc:2266]	-
ENSRNOG00000009722	0.1961	0.000176668	Chd3	protein_coding	chromodomain helicase DNA binding protein 3 [Source:RGD Symbol;Acc:1311923]	SNF2_N
ENSRNOG00000000852	0.132575	0.0139288	Prrc2a	protein_coding	proline-rich coiled-coil 2A [Source:RGD Symbol;Acc:1303025]	-
ENSRNOG00000021110	-0.140436	0.00565516	Mllt11	protein_coding	myeloid/lymphoid or mixed-lineage leukemia (trithorax homolog, Drosophila); translocated to, 11 [Source:RGD Symbol;Acc:1305525]	-
ENSRNOG00000046313	0.373517	1.19e-09	Basp1	protein_coding	brain abundant, membrane attached signal protein 1 [Source:RGD Symbol;Acc:621491]	-
ENSRNOG00000017333	-0.19886	8.16e-05	Syt4	protein_coding	synaptotagmin IV [Source:RGD Symbol;Acc:68397]	C2
ENSRNOG00000011175	0.319052	4.93e-15	Hnrnpa2b1	protein_coding	heterogeneous nuclear ribonucleoprotein A2/B1 [Source:RGD Symbol;Acc:1310403]	RRM_1
ENSRNOG00000010945	-0.124749	0.0186945	Ywhab	protein_coding	tyrosine 3-monooxygenase/tryptophan 5-monooxygenase activation protein, beta [Source:RGD Symbol;Acc:61998]	-
ENSRNOG00000019875	-0.21544	1.73e-05	Matr3	protein_coding	matrin 3 [Source:RGD Symbol;Acc:3052]	-
ENSRNOG00000011927	0.121223	0.0324644	Sdc3	protein_coding	syndecan 3 [Source:RGD Symbol;Acc:621486]	-
ENSRNOG00000002755	-0.138422	0.0139306	Pafah1b1	protein_coding	platelet-activating factor acetylhydrolase 1b, regulatory subunit 1 [Source:RGD Symbol;Acc:620331]	WD40
ENSRNOG00000058561	-0.129595	0.0229594	Srrm2	protein_coding	serine/arginine repetitive matrix 2 [Source:RGD Symbol;Acc:1310163]	-
ENSRNOG00000015420	-0.146883	0.00235771	Stxbp1	protein_coding	syntaxin binding protein 1 [Source:RGD Symbol;Acc:3785]	Sec1
ENSRNOG00000016770	0.134975	0.0142802	Calm3	protein_coding	calmodulin 3 [Source:RGD Symbol;Acc:2259]	-
ENSRNOG00000004291	-0.191562	0.00118359	Cltc	protein_coding	clathrin, heavy chain (Hc) [Source:RGD Symbol;Acc:2364]	-
ENSRNOG00000000774	0.165281	0.000321424	Gabbr1	protein_coding	gamma-aminobutyric acid (GABA) B receptor 1 [Source:RGD Symbol;Acc:621537]	ANF_receptor
ENSRNOG00000031033	-0.518744	0.000342667	Mt-nd2	protein_coding	mitochondrially encoded NADH dehydrogenase 2 [Source:RGD Symbol;Acc:620556]	-
ENSRNOG00000001030	-0.135577	0.00535043	Tsc22d1	protein_coding	TSC22 domain family, member 1 [Source:RGD Symbol;Acc:3850]	-
ENSRNOG00000015602	-0.187091	0.00136881	Cdh2	protein_coding	cadherin 2 [Source:RGD Symbol;Acc:69280]	Cadherin
ENSRNOG00000018087	-0.207413	0.00179908	Vim	protein_coding	vimentin [Source:RGD Symbol;Acc:621646]	Filament
ENSRNOG00000052080	0.173943	0.00029013	Camk2b	protein_coding	calcium/calmodulin-dependent protein kinase type II subunit beta isoform 3 [Source:RefSeq peptide;Acc:NP_001035815]	Pkinase
ENSRNOG00000029971	-0.559979	8.98e-17	Mt-nd5	protein_coding	mitochondrially encoded NADH dehydrogenase 5 [Source:RGD Symbol;Acc:620560]	-
ENSRNOG00000009066	0.200654	0.000469216	Thra	protein_coding	thyroid hormone receptor alpha [Source:RGD Symbol;Acc:3857]	zf-C4
ENSRNOG00000021103	0.206561	1.39e-05	Nrxn2	protein_coding	neurexin 2 [Source:RGD Symbol;Acc:620211]	Laminin_G_2
ENSRNOG00000009161	-0.145291	0.0109193	Clasp2	protein_coding	cytoplasmic linker associated protein 2 [Source:RGD Symbol;Acc:619789]	-
ENSRNOG00000058842	0.167603	0.0010296	Sptbn2	protein_coding	Spectrin beta 3; Spectrin beta chain, non-erythrocytic 2 [Source:UniProtKB/TrEMBL;Acc:F1MA36]	CH
ENSRNOG00000001409	0.125312	0.0262773	Gnb2	protein_coding	guanine nucleotide binding protein (G protein), beta polypeptide 2 [Source:RGD Symbol;Acc:69319]	WD40
ENSRNOG00000015528	-0.112534	0.0424189	Pja2	protein_coding	praja ring finger 2, E3 ubiquitin protein ligase [Source:RGD Symbol;Acc:620273]	-
ENSRNOG00000023383	-0.12698	0.0333273	Ddx3x	protein_coding	DEAD (Asp-Glu-Ala-Asp) box helicase 3, X-linked [Source:RGD Symbol;Acc:1564771]	DEAD
ENSRNOG00000030644	-0.570386	1.74e-17	Mt-nd1	protein_coding	NADH-ubiquinone oxidoreductase chain 1 [Source:UniProtKB/Swiss-Prot;Acc:P03889]	-
ENSRNOG00000005828	-0.209637	6.75e-05	Skp1	protein_coding	S-phase kinase-associated protein 1 [Source:RGD Symbol;Acc:1359648]	Skp1
ENSRNOG00000021338	0.139392	0.019204	Tmem132a	protein_coding	transmembrane protein 132A [Source:RGD Symbol;Acc:727936]	-
ENSRNOG00000006030	-0.247375	0.000626173	Ptprz1	protein_coding	protein tyrosine phosphatase, receptor-type, Z polypeptide 1 [Source:RGD Symbol;Acc:3455]	Y_phosphatase
ENSRNOG00000008639	-0.210547	0.00141673	Pabpc1	protein_coding	poly(A) binding protein, cytoplasmic 1 [Source:RGD Symbol;Acc:619838]	RRM_1
ENSRNOG00000008223	-0.163512	0.0189785	Cnr1	protein_coding	cannabinoid receptor 1 (brain) [Source:RGD Symbol;Acc:2369]	7tm_1
ENSRNOG00000000814	0.144117	0.0371315	Fabp7	protein_coding	fatty acid binding protein 7, brain [Source:RGD Symbol;Acc:69312]	-
ENSRNOG00000021745	0.192225	0.00299404	Bhlhe22	protein_coding	basic helix-loop-helix family, member e22 [Source:RGD Symbol;Acc:1305451]	HLH
ENSRNOG00000003399	0.178368	0.000892878	Hnrnph1	protein_coding	heterogeneous nuclear ribonucleoprotein H1 [Source:RGD Symbol;Acc:620840]	RRM_1
ENSRNOG00000003220	0.137426	0.0206404	H3f3b	protein_coding	H3 histone, family 3B [Source:RGD Symbol;Acc:621095]	Histone
ENSRNOG00000036688	0.152721	0.00290473	Arhgdia	protein_coding	Rho GDP dissociation inhibitor (GDI) alpha [Source:RGD Symbol;Acc:1359547]	-
ENSRNOG00000043377	0.127625	0.0285487	Fdps	protein_coding	farnesyl diphosphate synthase [Source:RGD Symbol;Acc:68953]	RUN
ENSRNOG00000055925	0.152703	0.0188679	Zc3h7b	protein_coding	zinc finger CCCH type containing 7B [Source:MGI Symbol;Acc:MGI:1328310]	-
ENSRNOG00000052758	-0.210099	0.000106769	Fam49a	protein_coding	Family with sequence similarity 49, member A; Protein Fam49a; Putative uncharacterized protein RGD1305961_predicted [Source:UniProtKB/TrEMBL;Acc:B0BN65]	-
ENSRNOG00000020185	0.199846	0.000164532	Wdr6	protein_coding	WD repeat domain 6 [Source:RGD Symbol;Acc:1307649]	-
ENSRNOG00000016163	-0.12658	0.0400476	Slc1a3	protein_coding	solute carrier family 1 (glial high affinity glutamate transporter), member 3 [Source:RGD Symbol;Acc:3698]	SDF
ENSRNOG00000043006	-0.186851	0.00110407	Epm2aip1	protein_coding	EPM2A (laforin) interacting protein 1 [Source:RGD Symbol;Acc:1310977]	-
ENSRNOG00000002125	-0.211189	6.49e-05	Ccni	protein_coding	cyclin I [Source:RGD Symbol;Acc:1309209]	-
ENSRNOG00000047088	-0.235011	4.74e-05	Rab10	protein_coding	RAB10, member RAS oncogene family [Source:RGD Symbol;Acc:620879]	Ras
ENSRNOG00000010830	0.264659	2.39e-06	Slc25a4	protein_coding	solute carrier family 25 (mitochondrial carrier; adenine nucleotide translocator), member 4 [Source:RGD Symbol;Acc:620352]	Mito_carr
ENSRNOG00000000527	0.152664	0.0431026	Mtch1	protein_coding	mitochondrial carrier 1 [Source:RGD Symbol;Acc:1309262]	Mito_carr
ENSRNOG00000018176	-0.188161	0.000297575	Rab6a	protein_coding	RAB6A, member RAS oncogene family [Source:RGD Symbol;Acc:619737]	Ras
ENSRNOG00000006965	-0.167042	0.00444401	Aff4	protein_coding	AF4/FMR2 family, member 4 [Source:RGD Symbol;Acc:1311694]	AF-4
ENSRNOG00000039876	0.419094	0.00762544	Hnrnpa0	protein_coding	heterogeneous nuclear ribonucleoprotein A0 [Source:RGD Symbol;Acc:1563684]	RRM_1
ENSRNOG00000012982	-0.149825	0.0114782	Map9	protein_coding	microtubule-associated protein 9 [Source:RGD Symbol;Acc:1560368]	-
ENSRNOG00000009550	-0.172089	0.00113373	Sqle	protein_coding	squalene epoxidase [Source:RGD Symbol;Acc:3755]	-
ENSRNOG00000019207	0.194726	0.00336606	Shank1	protein_coding	SH3 and multiple ankyrin repeat domains 1 [Source:RGD Symbol;Acc:621011]	SAM_1
ENSRNOG00000004616	-0.160082	0.00948032	Npm1	protein_coding	nucleophosmin (nucleolar phosphoprotein B23, numatrin) [Source:RGD Symbol;Acc:3192]	-
ENSRNOG00000049075	0.221869	0.0001272	Fabp5	protein_coding	fatty acid binding protein 5, epidermal [Source:RGD Symbol;Acc:70997]	-
ENSRNOG00000032042	0.207725	0.00018719	RGD1560108	protein_coding	similar to RIKEN cDNA 2700081O15 [Source:RGD Symbol;Acc:1560108]	-
ENSRNOG00000048795	-0.144511	0.0364	Top2b	processed_transcript	topoisomerase (DNA) II beta [Source:RGD Symbol;Acc:1586156]	HATPase_c
ENSRNOG00000006490	-0.21705	0.0109173	Neo1	protein_coding	neogenin 1 [Source:RGD Symbol;Acc:619837]	fn3
ENSRNOG00000002618	-0.142801	0.0271087	Ivns1abp	protein_coding	influenza virus NS1A binding protein [Source:RGD Symbol;Acc:1306290]	BTB
ENSRNOG00000007419	-0.207513	7.57e-05	LOC100362038	protein_coding	pantothenate kinase 3 [Source:RGD Symbol;Acc:2318942]	Fumble
ENSRNOG00000008551	-0.171933	0.0141676	Rps7	protein_coding	ribosomal protein S7 [Source:RGD Symbol;Acc:61907]	-
ENSRNOG00000016596	-0.125954	0.03341	Hspa4	protein_coding	heat shock protein 4 [Source:RGD Symbol;Acc:628878]	HSP70
ENSRNOG00000025584	0.237438	3.53e-05	Agap2	protein_coding	ArfGAP with GTPase domain, ankyrin repeat and PH domain 2 [Source:RGD Symbol;Acc:628844]	Ras
ENSRNOG00000007686	0.181194	0.00118978	2003-09-01	protein_coding	septin 3 [Source:RGD Symbol;Acc:621745]	GTP_CDC
ENSRNOG00000003261	-0.20827	0.0125652	Usp9x	protein_coding	ubiquitin specific peptidase 9, X-linked [Source:RGD Symbol;Acc:1560056]	UCH
novel.1180	-0.171756	0.0351789	-	-	-	-
ENSRNOG00000009862	-0.143686	0.00492956	Olfm1	protein_coding	olfactomedin 1 [Source:RGD Symbol;Acc:620320]	-
ENSRNOG00000016050	0.113126	0.0368979	Fgfr1	protein_coding	Fibroblast growth factor receptor 1 [Source:RGD Symbol;Acc:620713]	Pkinase_Tyr
ENSRNOG00000006526	-0.182906	0.0196469	Sema3c	protein_coding	sema domain, immunoglobulin domain (Ig), short basic domain, secreted, (semaphorin) 3C [Source:RGD Symbol;Acc:1309343]	Sema
ENSRNOG00000005988	0.22923	0.000159549	Arl8a	protein_coding	ADP-ribosylation factor-like 8A [Source:RGD Symbol;Acc:1565940]	Arf
ENSRNOG00000023360	0.346175	3.88e-13	Fus	protein_coding	fused in sarcoma RNA binding protein [Source:RGD Symbol;Acc:1308864]	zf-RanBP
ENSRNOG00000020247	0.136111	0.0139276	Cnih2	protein_coding	cornichon family AMPA receptor auxiliary protein 2 [Source:RGD Symbol;Acc:1304930]	-
ENSRNOG00000002509	-0.163168	0.00450645	Gnl3l	protein_coding	guanine nucleotide binding protein-like 3 (nucleolar)-like [Source:RGD Symbol;Acc:1600217]	-
ENSRNOG00000004612	-0.222554	8.38e-05	Ppp1cb	protein_coding	protein phosphatase 1, catalytic subunit, beta isozyme [Source:RGD Symbol;Acc:3376]	Metallophos
ENSRNOG00000018454	0.463121	4.04e-15	Apoe	protein_coding	apolipoprotein E [Source:RGD Symbol;Acc:2138]	-
ENSRNOG00000007518	-0.220518	3.69e-05	Nckap1	protein_coding	NCK-associated protein 1 [Source:RGD Symbol;Acc:61939]	-
ENSRNOG00000006180	-0.232971	3.6e-05	Pum2	protein_coding	pumilio RNA-binding family member 2 [Source:RGD Symbol;Acc:1311024]	PUF
ENSRNOG00000052113	0.164519	0.00468037	Ppp1r9b	protein_coding	Neurabin-2 [Source:UniProtKB/Swiss-Prot;Acc:O35274]	PDZ
ENSRNOG00000024677	0.138263	0.0277222	Arhgap33	protein_coding	Rho GTPase activating protein 33 [Source:RGD Symbol;Acc:2318374]	-
ENSRNOG00000020618	0.303966	0.000166163	Rpl13a	protein_coding	ribosomal protein L13A [Source:RGD Symbol;Acc:628697]	-
ENSRNOG00000014375	0.210714	3.69e-05	Adgrb2	protein_coding	adhesion G protein-coupled receptor B2 [Source:RGD Symbol;Acc:1309431]	7tm_2
ENSRNOG00000019534	-0.175919	0.00279452	Ap2a2	protein_coding	adaptor-related protein complex 2, alpha 2 subunit [Source:RGD Symbol;Acc:71015]	-
ENSRNOG00000001454	0.202494	0.00118978	Eif4h	protein_coding	eukaryotic translation initiation factor 4H [Source:RGD Symbol;Acc:1359222]	RRM_1
ENSRNOG00000008921	0.367246	9.71e-10	Dynll2	protein_coding	dynein light chain LC8-type 2 [Source:RGD Symbol;Acc:619860]	-
ENSRNOG00000011138	-0.208259	0.0202753	Rpl29	protein_coding	ribosomal protein L29 [Source:RGD Symbol;Acc:62069]	-
ENSRNOG00000013536	-0.149227	0.0184407	Cdc42	protein_coding	cell division cycle 42 [Source:RGD Symbol;Acc:71043]	Ras
ENSRNOG00000009935	-0.163733	0.015077	Xpo1	protein_coding	exportin 1 [Source:RGD Symbol;Acc:620517]	-
ENSRNOG00000021041	0.261529	3.6e-06	Fam171a2	protein_coding	family with sequence similarity 171, member A2 [Source:RGD Symbol;Acc:1307966]	-
ENSRNOG00000005890	0.168741	0.0052747	Serbp1	protein_coding	Serpine1 mRNA binding protein 1 [Source:RGD Symbol;Acc:619907]	-
ENSRNOG00000033765	-0.166412	0.0141317	Eif1	protein_coding	eukaryotic translation initiation factor 1 [Source:RGD Symbol;Acc:1306308]	SUI1
ENSRNOG00000017673	0.136179	0.0227216	Brsk1	protein_coding	BR serine/threonine kinase 1 [Source:RGD Symbol;Acc:1563268]	Pkinase
ENSRNOG00000013874	-0.31652	1.36e-06	Rplp1	protein_coding	ribosomal protein, large, P1 [Source:RGD Symbol;Acc:621774]	-
ENSRNOG00000030034	0.218881	0.0205093	Sox11	protein_coding	SRY (sex determining region Y)-box 11 [Source:RGD Symbol;Acc:69351]	HMG_box
ENSRNOG00000012482	0.1588	0.00584681	Ndrg4	protein_coding	NDRG family member 4 [Source:RGD Symbol;Acc:621593]	Ndr
ENSRNOG00000018526	0.152025	0.0250971	Dlg4	protein_coding	discs, large homolog 4 (Drosophila) [Source:RGD Symbol;Acc:68424]	PDZ
ENSRNOG00000004992	-0.120543	0.0495043	Rab1a	protein_coding	RAB1A, member RAS oncogene family [Source:RGD Symbol;Acc:619736]	Ras
ENSRNOG00000028426	0.133335	0.0367099	Mcf2l	protein_coding	MCF.2 cell line derived transforming sequence-like [Source:RGD Symbol;Acc:619782]	RhoGEF
ENSRNOG00000015430	0.207102	0.000718499	Nlgn2	protein_coding	neuroligin 2 [Source:RGD Symbol;Acc:621118]	-
ENSRNOG00000010989	-0.222569	0.0005585	Ipo5	protein_coding	importin 5 [Source:RGD Symbol;Acc:1308715]	-
ENSRNOG00000016589	0.180288	0.0022853	Mlf2	protein_coding	myeloid leukemia factor 2 [Source:RGD Symbol;Acc:1306294]	-
ENSRNOG00000020330	-0.173888	0.0148742	Wdr47	protein_coding	WD repeat domain 47 [Source:RGD Symbol;Acc:1309181]	-
ENSRNOG00000016067	-0.213655	0.00223943	Ckap5	protein_coding	cytoskeleton associated protein 5 [Source:RGD Symbol;Acc:1563596]	-
ENSRNOG00000015903	0.173313	0.0118241	Add2	protein_coding	adducin 2 (beta) [Source:RGD Symbol;Acc:2042]	Aldolase_II
ENSRNOG00000001592	-0.139307	0.0202046	Cct8	protein_coding	chaperonin containing Tcp1, subunit 8 (theta) [Source:RGD Symbol;Acc:1305452]	-
ENSRNOG00000018091	-0.190067	0.00821331	Gdi2	protein_coding	GDP dissociation inhibitor 2 [Source:RGD Symbol;Acc:61802]	-
ENSRNOG00000003890	-0.231183	0.000482809	Nap1l1	protein_coding	nucleosome assembly protein 1-like 1 [Source:RGD Symbol;Acc:71094]	-
ENSRNOG00000058866	-0.227471	0.0113303	Myo5a	protein_coding	myosin VA [Source:RGD Symbol;Acc:3143]	Myosin_head
ENSRNOG00000017974	0.209028	0.000184302	AABR07072537.1	pseudogene	-	-
ENSRNOG00000052968	0.437872	2.84e-16	Hnrnpa3	protein_coding	Heterogeneous nuclear ribonucleoprotein A3 [Source:UniProtKB/Swiss-Prot;Acc:Q6URK4]	RRM_1
ENSRNOG00000045637	-0.201147	0.000552689	Rnf14	protein_coding	ring finger protein 14 [Source:RGD Symbol;Acc:1589576]	RWD
ENSRNOG00000002544	-0.161214	0.0114163	Kifap3	protein_coding	kinesin-associated protein 3 [Source:RGD Symbol;Acc:1305191]	-
ENSRNOG00000058739	0.169148	0.00640908	Snn	protein_coding	stannin [Source:RGD Symbol;Acc:3730]	-
ENSRNOG00000015335	0.427168	2.84e-16	Rpl13	protein_coding	ribosomal protein L13 [Source:RGD Symbol;Acc:621179]	-
ENSRNOG00000014415	-0.13861	0.0345636	Hsbp1	protein_coding	heat shock factor binding protein 1 [Source:RGD Symbol;Acc:628632]	-
ENSRNOG00000016414	0.232277	1.2e-05	Slc22a17	protein_coding	solute carrier family 22, member 17 [Source:RGD Symbol;Acc:631405]	Sugar_tr
ENSRNOG00000042309	-0.254212	0.00018719	RGD1310049	protein_coding	similar to KIAA0408 gene product [Source:RGD Symbol;Acc:1310049]	-
ENSRNOG00000002292	0.285691	5.33e-05	Hnrpd	protein_coding	heterogeneous nuclear ribonucleoprotein D [Source:RGD Symbol;Acc:620365]	RRM_1
ENSRNOG00000024243	0.241305	0.001835	Cadm4	protein_coding	cell adhesion molecule 4 [Source:RGD Symbol;Acc:1304722]	-
ENSRNOG00000001367	0.260003	0.000687247	Gpc2	protein_coding	glypican 2 [Source:RGD Symbol;Acc:621363]	-
ENSRNOG00000004067	-0.189873	0.013814	Nrcam	protein_coding	neuronal cell adhesion molecule [Source:RGD Symbol;Acc:3209]	fn3
ENSRNOG00000030871	0.257599	2.21e-05	Calm2	protein_coding	calmodulin 2 [Source:RGD Symbol;Acc:2258]	-
ENSRNOG00000010218	-0.152811	0.0141317	Eif5	protein_coding	eukaryotic translation initiation factor 5 [Source:RGD Symbol;Acc:619861]	-
ENSRNOG00000027940	0.187493	0.00299404	Lppr3	protein_coding	lipid phosphate phosphatase-related protein type 3 [Source:RGD Symbol;Acc:727823]	-
ENSRNOG00000031789	0.152723	0.0104224	Rangap1	protein_coding	RAN GTPase activating protein 1 [Source:RGD Symbol;Acc:1310380]	-
ENSRNOG00000017612	-0.16121	0.0145392	Vps35	protein_coding	vacuolar protein sorting 35 homolog (S. cerevisiae) [Source:RGD Symbol;Acc:1589784]	-
ENSRNOG00000034037	-0.127187	0.0482477	Zfp266	protein_coding	zinc finger protein 266 [Source:RGD Symbol;Acc:1308643]	KRAB
ENSRNOG00000002940	-0.204618	0.0104348	Ankrd17	protein_coding	ankyrin repeat domain 17 [Source:RGD Symbol;Acc:1562348]	-
ENSRNOG00000023661	-0.220405	0.017586	Celf2	protein_coding	CUGBP, Elav-like family member 2 [Source:RGD Symbol;Acc:68347]	RRM_1
ENSRNOG00000021317	-0.148699	0.0160956	Cct2	protein_coding	chaperonin containing TCP1, subunit 2 (beta) [Source:RGD Symbol;Acc:1359143]	-
ENSRNOG00000011627	-0.253378	4.32e-05	Zfr	protein_coding	zinc finger RNA binding protein [Source:RGD Symbol;Acc:1311890]	-
ENSRNOG00000016963	-0.148785	0.0352122	Trip12	protein_coding	thyroid hormone receptor interactor 12 [Source:RGD Symbol;Acc:1306607]	HECT
ENSRNOG00000014289	-0.192035	0.00446554	Arpc2	protein_coding	actin related protein 2/3 complex, subunit 2 [Source:RGD Symbol;Acc:1305848]	-
ENSRNOG00000014856	-0.136126	0.0395044	Etnk1	protein_coding	ethanolamine kinase 1 [Source:RGD Symbol;Acc:1308204]	Choline_kinase
ENSRNOG00000014214	0.197856	0.00853091	Rpl27a	protein_coding	ribosomal protein L27a [Source:RGD Symbol;Acc:1309771]	-
ENSRNOG00000012764	0.193308	0.000506764	Agap3	protein_coding	ArfGAP with GTPase domain, ankyrin repeat and PH domain 3 [Source:RGD Symbol;Acc:1310751]	Ras
ENSRNOG00000019007	0.298812	9.65e-05	Rpl14	protein_coding	ribosomal protein L14 [Source:RGD Symbol;Acc:621180]	-
ENSRNOG00000007921	0.1523	0.0427342	Hnrnpm	protein_coding	heterogeneous nuclear ribonucleoprotein M [Source:RGD Symbol;Acc:620369]	RRM_1
ENSRNOG00000007834	-0.155649	0.0259488	Cand1	protein_coding	cullin-associated and neddylation-dissociated 1 [Source:RGD Symbol;Acc:620479]	-
ENSRNOG00000016255	0.265914	1.84e-06	Podxl2	protein_coding	podocalyxin-like 2 [Source:RGD Symbol;Acc:1305815]	-
ENSRNOG00000057676	-0.160413	0.0198289	Polr2m	protein_coding	polymerase (RNA) II (DNA directed) polypeptide M [Source:RGD Symbol;Acc:619847]	-
ENSRNOG00000015625	0.142225	0.0423249	MGC116202	protein_coding	hypothetical protein LOC688735 [Source:RGD Symbol;Acc:1585272]	-
ENSRNOG00000012406	0.286042	6.42e-06	Pcbp4	protein_coding	poly(rC) binding protein 4 [Source:RGD Symbol;Acc:1307910]	KH_1
ENSRNOG00000010975	-0.181925	0.0236482	Adnp	protein_coding	activity-dependent neuroprotector homeobox [Source:RGD Symbol;Acc:71030]	Homeobox
ENSRNOG00000054140	0.464691	5.49e-11	LOC102551071	protein_coding	myosin light polypeptide 6-like [Source:RGD Symbol;Acc:7517597]	-
ENSRNOG00000055860	-0.262295	1.68e-06	Arl8b	protein_coding	ADP-ribosylation factor-like 8B [Source:RGD Symbol;Acc:1562830]	Arf
ENSRNOG00000019277	-0.173802	0.0139135	Vdac3	protein_coding	voltage-dependent anion channel 3 [Source:RGD Symbol;Acc:621577]	-
ENSRNOG00000008761	0.13197	0.0491813	Ncs1	protein_coding	neuronal calcium sensor 1 [Source:RGD Symbol;Acc:68417]	efhand
ENSRNOG00000004345	-0.153838	0.0270062	Daam1	protein_coding	dishevelled associated activator of morphogenesis 1 [Source:RGD Symbol;Acc:1305119]	FH2
ENSRNOG00000008414	0.127167	0.0411012	Bsg	protein_coding	basigin [Source:RGD Symbol;Acc:2220]	-
ENSRNOG00000015753	0.211869	0.00032866	Epn1	protein_coding	Epsin 1 [Source:RGD Symbol;Acc:619772]	-
ENSRNOG00000004214	-0.195221	0.00194746	Rpl26	protein_coding	ribosomal protein L26 [Source:RGD Symbol;Acc:1310607]	KOW
ENSRNOG00000014765	-0.185991	0.0032922	Vapa	protein_coding	VAMP (vesicle-associated membrane protein)-associated protein A [Source:RGD Symbol;Acc:61803]	Motile_Sperm
ENSRNOG00000047179	-0.162841	0.0110615	Aplp2	protein_coding	amyloid beta (A4) precursor-like protein 2 [Source:RGD Symbol;Acc:2128]	Kunitz_BPTI
ENSRNOG00000002270	0.171246	0.0272847	Hnrnpdl	protein_coding	heterogeneous nuclear ribonucleoprotein D-like [Source:RGD Symbol;Acc:1309950]	RRM_1
ENSRNOG00000017708	0.165295	0.0118799	AABR07073038.1	pseudogene	-	KH_1
ENSRNOG00000009987	-0.266534	0.000721404	Akap11	protein_coding	A kinase (PRKA) anchor protein 11 [Source:RGD Symbol;Acc:2079]	-
ENSRNOG00000019435	0.25506	5.07e-06	Psd	protein_coding	pleckstrin and Sec7 domain containing [Source:RGD Symbol;Acc:620297]	Sec7
ENSRNOG00000042753	-0.188046	0.00139422	Fgf13	protein_coding	fibroblast growth factor 13 [Source:RGD Symbol;Acc:620164]	-
ENSRNOG00000017405	0.156709	0.017649	Raly	protein_coding	RALY heterogeneous nuclear ribonucleoprotein [Source:RGD Symbol;Acc:1307228]	RRM_1
ENSRNOG00000003065	0.161788	0.010947	Glyr1	protein_coding	glyoxylate reductase 1 homolog (Arabidopsis) [Source:RGD Symbol;Acc:1309459]	NAD_binding_2
ENSRNOG00000020763	0.423109	1.65e-08	Snrnp70	protein_coding	small nuclear ribonucleoprotein 70 (U1) [Source:RGD Symbol;Acc:1307120]	RRM_1
ENSRNOG00000061058	-0.313277	4.21e-06	Csde1	protein_coding	Cold shock domain-containing protein E1 [Source:UniProtKB/Swiss-Prot;Acc:P18395]	CSD
ENSRNOG00000019453	-0.159146	0.0270345	Rps5	protein_coding	ribosomal protein S5 [Source:RGD Symbol;Acc:3601]	-
ENSRNOG00000015843	-0.204154	0.00137254	Itfg1	protein_coding	integrin alpha FG-GAP repeat containing 1 [Source:RGD Symbol;Acc:619898]	-
ENSRNOG00000016271	-0.121748	0.0496789	Itm2b	protein_coding	integral membrane protein 2B [Source:RGD Symbol;Acc:620727]	-
ENSRNOG00000026754	-0.182937	0.00248988	Usp47	protein_coding	ubiquitin specific peptidase 47 [Source:RGD Symbol;Acc:1310411]	UCH
ENSRNOG00000010237	0.147438	0.0350014	Map7d1	protein_coding	MAP7 domain containing 1 [Source:RGD Symbol;Acc:1597986]	-
ENSRNOG00000060956	-0.136682	0.0351811	Zfp706	protein_coding	zinc finger protein 706 [Source:MGI Symbol;Acc:MGI:1915286]	-
ENSRNOG00000018651	-0.163721	0.0184407	Agtpbp1	protein_coding	ATP/GTP binding protein 1 [Source:RGD Symbol;Acc:1306307]	-
ENSRNOG00000056946	0.205094	0.000420379	Scaf1	protein_coding	Splicing factor, arginine/serine-rich 19 [Source:UniProtKB/Swiss-Prot;Acc:Q63624]	-
ENSRNOG00000030630	0.171162	0.0421576	Ehmt2	protein_coding	euchromatic histone lysine N-methyltransferase 2 [Source:RGD Symbol;Acc:1302972]	SET
ENSRNOG00000020194	0.3979	9.97e-06	Hes6	protein_coding	hes family bHLH transcription factor 6 [Source:RGD Symbol;Acc:1312047]	HLH
ENSRNOG00000021614	-0.245968	0.000251961	Kmt2e	protein_coding	lysine (K)-specific methyltransferase 2E [Source:RGD Symbol;Acc:1309641]	PHD
ENSRNOG00000016145	0.195597	0.00453441	Strn4	protein_coding	striatin, calmodulin binding protein 4 [Source:RGD Symbol;Acc:1307030]	WD40
ENSRNOG00000003359	-0.220397	0.00228802	Ogt	protein_coding	O-linked N-acetylglucosamine (GlcNAc) transferase [Source:RGD Symbol;Acc:62060]	TPR_1
ENSRNOG00000008996	0.287437	0.000279968	Dpysl5	protein_coding	dihydropyrimidinase-like 5 [Source:RGD Symbol;Acc:620467]	Amidohydro_1
ENSRNOG00000003229	-0.192244	0.00235143	Tspan7	protein_coding	tetraspanin 7 [Source:RGD Symbol;Acc:1589725]	Tetraspannin
ENSRNOG00000003975	0.357115	1.46e-05	Pfn1	protein_coding	profilin 1 [Source:RGD Symbol;Acc:621825]	-
ENSRNOG00000061108	-0.148116	0.0368206	Arcn1	protein_coding	archain 1 [Source:RGD Symbol;Acc:1359110]	Adap_comp_sub
ENSRNOG00000018295	0.153131	0.0328259	Ccar2	protein_coding	cell cycle and apoptosis regulator 2 [Source:RGD Symbol;Acc:1309922]	-
ENSRNOG00000010427	-0.168388	0.0128202	Ipo7	protein_coding	importin 7 [Source:RGD Symbol;Acc:1310849]	-
ENSRNOG00000010155	-0.220775	0.000761109	Pcm1	protein_coding	pericentriolar material 1 [Source:RGD Symbol;Acc:620901]	-
ENSRNOG00000018986	0.302389	8.85e-08	Fbxl19	protein_coding	F-box and leucine-rich repeat protein 19 [Source:RGD Symbol;Acc:1310989]	F-box
ENSRNOG00000010966	-0.159888	0.0237098	Itgb1	protein_coding	integrin, beta 1 [Source:RGD Symbol;Acc:2927]	-
ENSRNOG00000019152	-0.176984	0.0083848	Trpc4ap	protein_coding	transient receptor potential cation channel, subfamily C, member 4 associated protein [Source:RGD Symbol;Acc:1309914]	-
ENSRNOG00000033101	0.1606	0.0237446	Myo18a	protein_coding	myosin XVIIIa [Source:RGD Symbol;Acc:1562698]	Myosin_head
ENSRNOG00000029212	-0.213589	0.0386535	Vcan	protein_coding	versican [Source:RGD Symbol;Acc:619940]	Xlink
ENSRNOG00000008738	0.226736	0.00128186	Tp53i11	protein_coding	tumor protein p53 inducible protein 11 [Source:RGD Symbol;Acc:1308395]	-
ENSRNOG00000021589	-0.20499	0.0205093	RGD1561931	protein_coding	similar to KIAA2022 protein [Source:RGD Symbol;Acc:1561931]	-
ENSRNOG00000018345	-0.156521	0.0179959	Abce1	protein_coding	ATP-binding cassette, subfamily E (OABP), member 1 [Source:RGD Symbol;Acc:1305301]	ABC_tran
ENSRNOG00000008292	-0.232865	8.16e-05	Hif1a	protein_coding	hypoxia-inducible factor 1, alpha subunit (basic helix-loop-helix transcription factor) [Source:RGD Symbol;Acc:61928]	-
ENSRNOG00000002763	-0.155802	0.0278506	Ulk2	protein_coding	unc-51 like autophagy activating kinase 2 [Source:RGD Symbol;Acc:1310181]	Pkinase
ENSRNOG00000025589	0.416944	5.35e-10	Jph4	protein_coding	junctophilin 4 [Source:RGD Symbol;Acc:1303170]	MORN
ENSRNOG00000018456	-0.246836	3.23e-05	LOC100911664	protein_coding	uncharacterized LOC100911664 [Source:RGD Symbol;Acc:6491729]	-
ENSRNOG00000018666	0.23902	6.72e-05	Gpsm1	protein_coding	G-protein signaling modulator 1 [Source:RGD Symbol;Acc:628682]	-
ENSRNOG00000007851	-0.296828	4.1e-07	Psma3	protein_coding	proteasome (prosome, macropain) subunit, alpha type 3 [Source:RGD Symbol;Acc:61844]	Proteasome
ENSRNOG00000045892	-0.267416	3.6e-06	Cfl2	protein_coding	cofilin 2, muscle [Source:RGD Symbol;Acc:1306982]	Cofilin_ADF
ENSRNOG00000004827	-0.138178	0.0428612	Papola	protein_coding	poly (A) polymerase alpha [Source:RGD Symbol;Acc:1308673]	NTP_transf_2
ENSRNOG00000049437	0.207186	0.00139422	Gpc1	protein_coding	glypican 1 [Source:RGD Symbol;Acc:61853]	-
ENSRNOG00000010320	0.291024	4.3e-07	Efnb3	protein_coding	ephrin B3 [Source:RGD Symbol;Acc:2541]	-
ENSRNOG00000018107	-0.241035	8.16e-05	Zfand5	protein_coding	zinc finger, AN1-type domain 5 [Source:RGD Symbol;Acc:1310776]	zf-A20
ENSRNOG00000058359	0.166499	0.023286	Fkbp8	protein_coding	FK506 binding protein 8 [Source:RGD Symbol;Acc:1308670]	FKBP_C
ENSRNOG00000018708	0.182104	0.0185875	Ppp1ca	protein_coding	protein phosphatase 1, catalytic subunit, alpha isozyme [Source:RGD Symbol;Acc:3375]	Metallophos
ENSRNOG00000014981	-0.214842	0.000558192	Usp14	protein_coding	ubiquitin specific peptidase 14 (tRNA-guanine transglycosylase) [Source:RGD Symbol;Acc:1311825]	UCH
ENSRNOG00000024852	-0.141331	0.0394591	Tmx4	protein_coding	thioredoxin-related transmembrane protein 4 [Source:RGD Symbol;Acc:1305146]	-
ENSRNOG00000008810	0.194504	0.00868889	Nsmf	protein_coding	NMDA receptor synaptonuclear signaling and neuronal migration factor [Source:RGD Symbol;Acc:619819]	-
ENSRNOG00000020937	0.16296	0.0406185	Ubtf	protein_coding	upstream binding transcription factor, RNA polymerase I [Source:RGD Symbol;Acc:3927]	HMG_box
ENSRNOG00000056703	-0.25654	0.00498946	Atrx	protein_coding	alpha thalassemia/mental retardation syndrome X-linked homolog (human) [Source:MGI Symbol;Acc:MGI:103067]	SNF2_N
ENSRNOG00000022741	0.170687	0.0145238	Ilf3	protein_coding	interleukin enhancer binding factor 3 [Source:RGD Symbol;Acc:619734]	-
ENSRNOG00000004127	-0.273741	6.07e-05	AABR07021840.1	protein_coding	Uncharacterized protein [Source:UniProtKB/TrEMBL;Acc:D3ZET9]	-
ENSRNOG00000009812	-0.189376	0.00986627	Sbf2	protein_coding	SET binding factor 2 [Source:RGD Symbol;Acc:1588657]	DENN
ENSRNOG00000014999	-0.253947	0.000243456	Tnpo1	protein_coding	transportin 1 [Source:RGD Symbol;Acc:1308372]	-
ENSRNOG00000061176	0.285849	4.33e-06	Nudt3	protein_coding	nudix (nucleoside diphosphate linked moiety X)-type motif 3 [Source:RGD Symbol;Acc:1310183]	NUDIX
ENSRNOG00000014154	0.19446	0.00320177	Ilf2	protein_coding	interleukin enhancer binding factor 2 [Source:RGD Symbol;Acc:1305734]	-
ENSRNOG00000019964	0.244452	5.02e-05	Taok2	protein_coding	TAO kinase 2 [Source:RGD Symbol;Acc:621590]	Pkinase
ENSRNOG00000016863	0.221113	0.00158136	Pnmal2	protein_coding	paraneoplastic Ma antigen family-like 2 [Source:RGD Symbol;Acc:1560435]	-
ENSRNOG00000056207	-0.142317	0.0431026	Capza2	protein_coding	capping protein (actin filament) muscle Z-line, alpha 2 [Source:RGD Symbol;Acc:1549770]	-
ENSRNOG00000016357	-0.158349	0.0348771	Casc4	protein_coding	cancer susceptibility candidate 4 [Source:RGD Symbol;Acc:1305985]	-
ENSRNOG00000015914	0.15174	0.023579	U2af2	protein_coding	U2 small nuclear RNA auxiliary factor 2 [Source:RGD Symbol;Acc:1310690]	RRM_1
ENSRNOG00000007492	-0.141936	0.0488214	Rpn2	protein_coding	ribophorin II [Source:RGD Symbol;Acc:62075]	-
ENSRNOG00000018568	0.173287	0.0112145	Rab5c	protein_coding	RAB5C, member RAS oncogene family [Source:RGD Symbol;Acc:1307095]	Ras
ENSRNOG00000018322	-0.231455	0.00367672	Picalm	protein_coding	phosphatidylinositol binding clathrin assembly protein [Source:RGD Symbol;Acc:621054]	-
ENSRNOG00000010479	-0.262197	0.0044039	Mycbp2	protein_coding	MYC binding protein 2, E3 ubiquitin protein ligase [Source:RGD Symbol;Acc:1312048]	-
ENSRNOG00000013895	0.179714	0.0077315	Npdc1	protein_coding	neural proliferation, differentiation and control, 1 [Source:RGD Symbol;Acc:1303156]	NPDC1
ENSRNOG00000000417	0.184306	0.0132449	Numa1	protein_coding	nuclear mitotic apparatus protein 1 [Source:RGD Symbol;Acc:1308777]	-
ENSRNOG00000013741	-0.159438	0.0303801	Ube2d3	protein_coding	ubiquitin-conjugating enzyme E2D 3 [Source:RGD Symbol;Acc:619912]	UQ_con
ENSRNOG00000011199	-0.148801	0.0460785	Parp6	protein_coding	poly (ADP-ribose) polymerase family, member 6 [Source:RGD Symbol;Acc:1310937]	-
ENSRNOG00000026260	0.212954	0.0184407	Rpl11	protein_coding	ribosomal protein L11 [Source:RGD Symbol;Acc:1308681]	-
ENSRNOG00000042195	0.404853	1.2e-05	Pabpn1	protein_coding	poly(A) binding protein, nuclear 1 [Source:RGD Symbol;Acc:619928]	RRM_1
ENSRNOG00000003256	-0.193148	0.00205195	Ccng1	protein_coding	cyclin G1 [Source:RGD Symbol;Acc:2295]	-
ENSRNOG00000027204	0.250642	0.000196258	Map6	protein_coding	microtubule-associated protein 6 [Source:RGD Symbol;Acc:61804]	-
ENSRNOG00000013533	0.313061	1.91e-06	Acin1	protein_coding	apoptotic chromatin condensation inducer 1 [Source:RGD Symbol;Acc:1311945]	SAP
ENSRNOG00000000593	-0.20633	0.044469	Rev3l	protein_coding	REV3-like, polymerase (DNA directed), zeta, catalytic subunit [Source:RGD Symbol;Acc:1307087]	DNA_pol_B
ENSRNOG00000051889	-0.255985	0.000403374	Usp34	protein_coding	ubiquitin specific peptidase 34 [Source:MGI Symbol;Acc:MGI:109473]	-
ENSRNOG00000005924	-0.295357	0.000197902	Dstn	protein_coding	destrin [Source:RGD Symbol;Acc:1588366]	Cofilin_ADF
ENSRNOG00000015956	-0.221939	0.00121456	Usp29	protein_coding	ubiquitin specific peptidase 29 [Source:RGD Symbol;Acc:1306648]	UCH
ENSRNOG00000028834	-0.207341	0.0106873	Polr2a	protein_coding	polymerase (RNA) II (DNA directed) polypeptide A [Source:RGD Symbol;Acc:1587326]	-
ENSRNOG00000016257	0.173697	0.0177079	Cotl1	protein_coding	coactosin-like F-actin binding protein 1 [Source:RGD Symbol;Acc:1305498]	Cofilin_ADF
ENSRNOG00000010944	0.147219	0.0430094	Hyou1	protein_coding	hypoxia up-regulated 1 [Source:RGD Symbol;Acc:621146]	HSP70
ENSRNOG00000000990	0.426315	5.58e-10	Pdap1	protein_coding	PDGFA associated protein 1 [Source:RGD Symbol;Acc:620442]	-
ENSRNOG00000014501	-0.254236	9.74e-05	Zfp638	protein_coding	zinc finger protein 638 [Source:RGD Symbol;Acc:1309746]	-
ENSRNOG00000014986	-0.180932	0.0215021	Ube4b	protein_coding	ubiquitination factor E4B [Source:RGD Symbol;Acc:1304738]	U-box
ENSRNOG00000015633	-0.311157	1.36e-06	Cul3	protein_coding	cullin 3 [Source:RGD Symbol;Acc:1308190]	Cullin
ENSRNOG00000033473	0.547767	0.00482219	Rpl36	protein_coding	ribosomal protein L36 [Source:RGD Symbol;Acc:62085]	-
ENSRNOG00000001205	0.189724	0.00446554	Agpat3	protein_coding	1-acylglycerol-3-phosphate O-acyltransferase 3 [Source:RGD Symbol;Acc:1305787]	Acyltransferase
ENSRNOG00000011268	0.230127	0.00794579	Chd5	protein_coding	chromodomain helicase DNA binding protein 5 [Source:RGD Symbol;Acc:1582725]	SNF2_N
ENSRNOG00000009205	-0.206525	0.00724544	Lmo4	protein_coding	LIM domain only 4 [Source:RGD Symbol;Acc:1305670]	LIM
ENSRNOG00000008755	-0.174393	0.0130009	Acox1	protein_coding	acyl-CoA oxidase 1, palmitoyl [Source:RGD Symbol;Acc:619757]	-
ENSRNOG00000053362	0.358235	3.42e-09	Gabarapl1	protein_coding	GABA(A) receptor-associated protein like 1 [Source:RGD Symbol;Acc:1596143]	-
ENSRNOG00000021025	0.231358	0.000255991	Ppp2r5b	protein_coding	protein phosphatase 2, regulatory subunit B', beta [Source:RGD Symbol;Acc:727786]	-
ENSRNOG00000007334	0.48469	1.65e-17	Ly6h	protein_coding	lymphocyte antigen 6 complex, locus H [Source:RGD Symbol;Acc:1311896]	-
ENSRNOG00000009029	-0.181663	0.0095781	Nptn	protein_coding	neuroplastin [Source:RGD Symbol;Acc:620296]	-
ENSRNOG00000015182	-0.170073	0.0177489	Ppp2cb	protein_coding	protein phosphatase 2, catalytic subunit, beta isozyme [Source:RGD Symbol;Acc:3381]	Metallophos
ENSRNOG00000004107	0.290992	0.00108907	Rpl23	protein_coding	ribosomal protein L23 [Source:RGD Symbol;Acc:62067]	-
ENSRNOG00000002436	-0.16913	0.0343436	Mmd	protein_coding	monocyte to macrophage differentiation-associated [Source:RGD Symbol;Acc:1592079]	-
ENSRNOG00000021151	0.28346	0.00226298	Ppp1r14b	protein_coding	protein phosphatase 1, regulatory (inhibitor) subunit 14B [Source:RGD Symbol;Acc:628702]	-
ENSRNOG00000023809	-0.205428	0.0110514	Opcml	protein_coding	opioid binding protein/cell adhesion molecule-like [Source:RGD Symbol;Acc:620635]	I-set
ENSRNOG00000019507	0.357968	5.76e-06	Hnrnpul2	protein_coding	heterogeneous nuclear ribonucleoprotein U-like 2 [Source:RGD Symbol;Acc:1562784]	-
ENSRNOG00000026905	0.150314	0.0375347	Ppm1g	protein_coding	protein phosphatase, Mg2+/Mn2+ dependent, 1G [Source:RGD Symbol;Acc:628676]	PP2C
ENSRNOG00000018457	0.239687	0.000528507	Ppp2r4	protein_coding	protein phosphatase 2A activator, regulatory subunit 4 [Source:RGD Symbol;Acc:1308354]	PTPA
ENSRNOG00000006444	0.155072	0.0380687	Fkbp4	protein_coding	FK506 binding protein 4 [Source:RGD Symbol;Acc:628729]	FKBP_C
ENSRNOG00000018849	-0.171033	0.0465657	Tcerg1	protein_coding	transcription elongation regulator 1 [Source:RGD Symbol;Acc:1311748]	FF
ENSRNOG00000010702	-0.149432	0.0368206	Ube3c	protein_coding	ubiquitin protein ligase E3C [Source:RGD Symbol;Acc:1559986]	HECT
ENSRNOG00000059720	0.243643	0.000243596	Syp	protein_coding	synaptophysin [Source:EntrezGene;Acc:24804]	-
ENSRNOG00000021048	0.493202	3.85e-14	LOC691056	protein_coding	similar to 5E5 antigen [Source:RGD Symbol;Acc:1588641]	-
ENSRNOG00000005963	0.172133	0.0413751	Rab2a	protein_coding	RAB2A, member RAS oncogene family [Source:RGD Symbol;Acc:68323]	Ras
ENSRNOG00000012385	-0.168801	0.0204148	Naa15	protein_coding	N(alpha)-acetyltransferase 15, NatA auxiliary subunit [Source:RGD Symbol;Acc:1310984]	-
ENSRNOG00000058662	0.297039	0.000456388	Ano8	protein_coding	anoctamin 8 [Source:MGI Symbol;Acc:MGI:2687327]	-
ENSRNOG00000004057	-0.231279	0.0089719	Ccdc88a	protein_coding	coiled coil domain containing 88A [Source:RGD Symbol;Acc:1306694]	-
ENSRNOG00000011294	-0.217893	0.00704612	Usp33	protein_coding	ubiquitin specific peptidase 33 [Source:RGD Symbol;Acc:1307848]	UCH
ENSRNOG00000013505	-0.18549	0.0222623	Vdac2	protein_coding	voltage-dependent anion channel 2 [Source:RGD Symbol;Acc:621576]	-
ENSRNOG00000018468	0.256093	0.000298584	Ldb1	protein_coding	LIM domain binding 1 [Source:RGD Symbol;Acc:1310359]	-
ENSRNOG00000017447	-0.185394	0.0073591	Eif2s2	protein_coding	eukaryotic translation initiation factor 2, subunit 2 beta [Source:RGD Symbol;Acc:735192]	-
ENSRNOG00000052687	0.249694	0.000703397	Megf8	protein_coding	multiple EGF-like-domains 8 [Source:RGD Symbol;Acc:621190]	CUB
ENSRNOG00000014173	-0.215646	0.00894193	Smc3	protein_coding	structural maintenance of chromosomes 3 [Source:RGD Symbol;Acc:62006]	SMC_N
ENSRNOG00000009113	0.531203	4.16e-17	Marcksl1	protein_coding	MARCKS-like 1 [Source:RGD Symbol;Acc:621197]	-
ENSRNOG00000052343	-0.18378	0.0321988	Eif4e	protein_coding	Eukaryotic translation initiation factor 4E [Source:UniProtKB/Swiss-Prot;Acc:P63074]	-
ENSRNOG00000006004	0.198425	0.00294057	Phc2	protein_coding	polyhomeotic homolog 2 (Drosophila) [Source:RGD Symbol;Acc:1307912]	SAM_1
ENSRNOG00000003844	-0.208109	0.00704832	Dhx15	protein_coding	DEAH (Asp-Glu-Ala-His) box helicase 15 [Source:RGD Symbol;Acc:1308072]	HA2
ENSRNOG00000010861	-0.221535	0.0010296	Atad1	protein_coding	ATPase family, AAA domain containing 1 [Source:RGD Symbol;Acc:1308570]	AAA
ENSRNOG00000055257	-0.154631	0.0224194	2015-09-01	protein_coding	selenoprotein 15 [Source:RGD Symbol;Acc:621291]	-
ENSRNOG00000008393	-0.237164	0.000393237	Tax1bp1	protein_coding	Tax1 (human T-cell leukemia virus type I) binding protein 1 [Source:RGD Symbol;Acc:708579]	CoCoA
ENSRNOG00000009170	-0.213015	0.019659	Dmxl2	protein_coding	Dmx-like 2 [Source:RGD Symbol;Acc:1586163]	-
ENSRNOG00000010601	-0.156177	0.0421308	Srpk2	protein_coding	SRSF protein kinase 2 [Source:RGD Symbol;Acc:1305107]	Pkinase
ENSRNOG00000023521	0.206239	0.0087408	Map3k10	protein_coding	mitogen activated protein kinase kinase kinase 10 [Source:RGD Symbol;Acc:1308381]	Pkinase_Tyr
ENSRNOG00000060340	-0.160656	0.0377439	Psme4	protein_coding	proteasome (prosome, macropain) activator subunit 4 [Source:RGD Symbol;Acc:1591971]	-
ENSRNOG00000012420	0.203449	0.0031908	Bcl9l	protein_coding	B-cell CLL/lymphoma 9-like [Source:RGD Symbol;Acc:1309096]	-
ENSRNOG00000011517	-0.138244	0.0392792	Tnfrsf21	protein_coding	tumor necrosis factor receptor superfamily, member 21 [Source:RGD Symbol;Acc:1307308]	Death
ENSRNOG00000005347	0.245373	0.0073591	Fjx1	protein_coding	four jointed box 1 (Drosophila) [Source:RGD Symbol;Acc:1306113]	-
novel.539	-0.333218	4.78e-06	-	-	-	-
ENSRNOG00000005877	-0.196416	0.0211029	Lrpprc	protein_coding	leucine-rich pentatricopeptide repeat containing [Source:RGD Symbol;Acc:1306575]	-
ENSRNOG00000009960	0.197428	0.00578586	Puf60	protein_coding	poly-U binding splicing factor 60 [Source:RGD Symbol;Acc:621674]	RRM_1
ENSRNOG00000016930	0.42114	3.7e-10	Ube2s	protein_coding	ubiquitin-conjugating enzyme E2S [Source:RGD Symbol;Acc:1564746]	UQ_con
ENSRNOG00000011624	0.1937	0.0126019	Kcnq2	protein_coding	potassium channel, voltage-gated KQT-like subfamily Q, member 2 [Source:RGD Symbol;Acc:621504]	Ion_trans
ENSRNOG00000014599	-0.211373	0.00235288	Dhx36	protein_coding	DEAH (Asp-Glu-Ala-His) box polypeptide 36 [Source:RGD Symbol;Acc:1308767]	HA2
ENSRNOG00000019180	-0.257657	0.00032866	Acsl4	protein_coding	acyl-CoA synthetase long-chain family member 4 [Source:RGD Symbol;Acc:69401]	AMP-binding
ENSRNOG00000056853	0.212348	0.0161797	Psma7	protein_coding	proteasome (prosome, macropain) subunit, alpha type 7 [Source:RGD Symbol;Acc:61851]	Proteasome
ENSRNOG00000033426	0.180768	0.0196469	Cdc37	protein_coding	cell division cycle 37 [Source:RGD Symbol;Acc:71006]	-
ENSRNOG00000006037	-0.265713	0.000275533	Snap25	protein_coding	synaptosomal-associated protein 25 [Source:RGD Symbol;Acc:3728]	-
ENSRNOG00000007801	-0.157596	0.0396398	R3hdm2	protein_coding	R3H domain containing 2 [Source:RGD Symbol;Acc:1310066]	R3H
ENSRNOG00000000105	0.304776	1.75e-07	Cplx2	protein_coding	complexin 2 [Source:RGD Symbol;Acc:70945]	-
ENSRNOG00000016722	-0.19209	0.00801218	Xpo6	protein_coding	exportin 6 [Source:RGD Symbol;Acc:1311491]	-
ENSRNOG00000045752	-0.216207	0.00239653	Rrm1	protein_coding	ribonucleotide reductase M1 [Source:RGD Symbol;Acc:1592569]	Ribonuc_red_lgC
ENSRNOG00000009689	-0.15687	0.0352122	Api5	protein_coding	apoptosis inhibitor 5 [Source:RGD Symbol;Acc:1309772]	-
ENSRNOG00000019532	0.203152	0.0277007	Emc10	protein_coding	ER membrane protein complex subunit 10 [Source:RGD Symbol;Acc:1303214]	-
ENSRNOG00000018194	-0.175169	0.0316747	Srrm1	protein_coding	serine/arginine repetitive matrix 1 [Source:RGD Symbol;Acc:1311258]	-
ENSRNOG00000050585	0.163589	0.0352122	Pgam1	protein_coding	phosphoglycerate mutase 1 (brain) [Source:RGD Symbol;Acc:3312]	-
ENSRNOG00000061215	0.151791	0.0422417	Crym	protein_coding	crystallin, mu [Source:EntrezGene;Acc:117024]	OCD_Mu_crystall
ENSRNOG00000049758	0.299204	2.53e-05	Tbc1d16	protein_coding	TBC1 domain family, member 16 [Source:RGD Symbol;Acc:1588560]	TBC
ENSRNOG00000010409	0.170035	0.0376013	Nol6	protein_coding	nucleolar protein 6 (RNA-associated) [Source:RGD Symbol;Acc:1308033]	-
ENSRNOG00000020684	0.192334	0.00802689	Vat1	protein_coding	vesicle amine transport 1 [Source:RGD Symbol;Acc:1308943]	ADH_N
ENSRNOG00000002841	-0.17111	0.0483722	Cdc42bpa	protein_coding	CDC42 binding protein kinase alpha [Source:RGD Symbol;Acc:621406]	CNH
ENSRNOG00000004099	-0.269013	0.000419285	R3hdm1	protein_coding	R3H domain containing 1 [Source:RGD Symbol;Acc:1307497]	R3H
ENSRNOG00000060599	-0.214031	0.00220546	Gabrb3	protein_coding	gamma-aminobutyric acid (GABA) A receptor, subunit beta 3 [Source:MGI Symbol;Acc:MGI:95621]	Neur_chan_memb
ENSRNOG00000057988	0.185401	0.0108767	Pfkm	protein_coding	6-phosphofructo-1-kinase, M-type; ATP-dependent 6-phosphofructokinase, muscle type; Phosphofructokinase, muscle; Phosphofructokinase, muscle, isoform CRA_a [Source:UniProtKB/TrEMBL;Acc:Q52KS1]	PFK
ENSRNOG00000026833	-0.22666	0.00219585	Ube4a	protein_coding	ubiquitination factor E4A [Source:RGD Symbol;Acc:1303173]	U-box
ENSRNOG00000010803	-0.274479	0.000452679	Gabra5	protein_coding	gamma-aminobutyric acid (GABA) A receptor, alpha 5 [Source:RGD Symbol;Acc:61859]	Neur_chan_LBD
ENSRNOG00000019968	0.171041	0.0272171	Trim8	protein_coding	tripartite motif-containing 8 [Source:RGD Symbol;Acc:1585223]	-
ENSRNOG00000011124	-0.167043	0.0370395	AABR07067267.1	pseudogene	-	-
ENSRNOG00000019132	0.254729	0.000558192	Fv1	protein_coding	Friend virus susceptibility 1 [Source:RGD Symbol;Acc:1309326]	-
ENSRNOG00000001506	-0.151523	0.0410715	Tmem35	protein_coding	transmembrane protein 35 [Source:RGD Symbol;Acc:1303093]	-
ENSRNOG00000005513	0.244214	0.0190939	Srsf5	protein_coding	serine/arginine-rich splicing factor 5 [Source:RGD Symbol;Acc:3664]	RRM_1
ENSRNOG00000020386	-0.293378	9.04e-05	Ash1l	protein_coding	ash1 (absent, small, or homeotic)-like (Drosophila) [Source:RGD Symbol;Acc:1306350]	SET
ENSRNOG00000004973	-0.246399	0.00340459	Ppp2r5c	protein_coding	protein phosphatase 2, regulatory subunit B', gamma [Source:RGD Symbol;Acc:1585097]	-
ENSRNOG00000001813	-0.187494	0.0108045	Dnm1l	protein_coding	dynamin 1-like [Source:RGD Symbol;Acc:620416]	-
ENSRNOG00000003195	0.252555	0.000245742	Caskin1	protein_coding	CASK interacting protein 1 [Source:RGD Symbol;Acc:620191]	SAM_1
ENSRNOG00000020731	0.172001	0.0260369	Ppfia3	protein_coding	protein tyrosine phosphatase, receptor type, f polypeptide (PTPRF), interacting protein (liprin), alpha 3 [Source:RGD Symbol;Acc:620054]	SAM_1
ENSRNOG00000024647	-0.180462	0.0185973	Ppp4r2	protein_coding	protein phosphatase 4, regulatory subunit 2 [Source:RGD Symbol;Acc:1307312]	-
ENSRNOG00000028822	0.260114	0.0199321	Ngfrap1	protein_coding	nerve growth factor receptor (TNFRSF16) associated protein 1 [Source:RGD Symbol;Acc:3148]	-
ENSRNOG00000013694	-0.184079	0.0465827	Ntng2	protein_coding	netrin G2 [Source:RGD Symbol;Acc:1307089]	Laminin_EGF
ENSRNOG00000050543	0.255228	0.000194272	Safb	protein_coding	scaffold attachment factor B [Source:RGD Symbol;Acc:620613]	RRM_1
ENSRNOG00000025570	0.236159	0.000704353	Os9	protein_coding	osteosarcoma amplified 9, endoplasmic reticulum lectin [Source:RGD Symbol;Acc:1359574]	-
ENSRNOG00000059827	0.332905	0.00079142	LOC691995	protein_coding	hypothetical protein LOC691995 [Source:RGD Symbol;Acc:1593297]	-
ENSRNOG00000013360	0.193599	0.00748635	Prkcsh	protein_coding	protein kinase C substrate 80K-H [Source:RGD Symbol;Acc:1309628]	-
ENSRNOG00000032574	0.269188	0.00109248	Scrib	protein_coding	scribbled planar cell polarity protein [Source:RGD Symbol;Acc:1565055]	PDZ
ENSRNOG00000050044	-0.22958	0.00529224	Ptp4a2	protein_coding	protein tyrosine phosphatase type IVA, member 2 [Source:RGD Symbol;Acc:619786]	Y_phosphatase
ENSRNOG00000009244	-0.175004	0.010694	Abhd4	protein_coding	abhydrolase domain containing 4 [Source:RGD Symbol;Acc:1311858]	Abhydrolase_1
ENSRNOG00000052391	0.273786	0.000918847	Sh3bp5	protein_coding	SH3 domain-binding protein 5 [Source:UniProtKB/Swiss-Prot;Acc:Q91Y80]	-
ENSRNOG00000025443	0.345483	2.54e-05	Map1lc3a	protein_coding	microtubule-associated protein 1 light chain 3 alpha [Source:RGD Symbol;Acc:735183]	-
ENSRNOG00000057623	-0.203343	0.013784	Copb1	protein_coding	coatomer protein complex, subunit beta 1 [Source:RGD Symbol;Acc:620861]	-
ENSRNOG00000007114	-0.197193	0.00515049	Psma6	protein_coding	proteasome (prosome, macropain) subunit, alpha type 6 [Source:RGD Symbol;Acc:61849]	Proteasome
ENSRNOG00000023278	-0.155324	0.0486392	Sec61a2	protein_coding	Sec61 alpha 2 subunit (S. cerevisiae) [Source:RGD Symbol;Acc:1305948]	-
ENSRNOG00000007946	0.208118	0.0139276	Bcl2l1	protein_coding	Bcl2-like 1 [Source:RGD Symbol;Acc:2200]	-
ENSRNOG00000042523	-0.208797	0.0083909	Ube2d2	protein_coding	ubiquitin-conjugating enzyme E2D 2 [Source:RGD Symbol;Acc:1591897]	UQ_con
ENSRNOG00000031053	-0.566801	4.93e-15	Mt-nd4l	protein_coding	mitochondrially encoded NADH dehydrogenase 4L [Source:RGD Symbol;Acc:620494]	-
ENSRNOG00000000033	0.181276	0.0190658	Tmcc2	protein_coding	transmembrane and coiled-coil domain family 2 [Source:RGD Symbol;Acc:1311960]	-
ENSRNOG00000027690	-0.387682	6.42e-06	Eif3e	protein_coding	eukaryotic translation initiation factor 3, subunit E [Source:RGD Symbol;Acc:1311521]	-
ENSRNOG00000004864	-0.199099	0.0103825	Prpf40a	protein_coding	PRP40 pre-mRNA processing factor 40 homolog A (S. cerevisiae) [Source:RGD Symbol;Acc:1311401]	FF
ENSRNOG00000002271	-0.169639	0.0449983	Slain2	protein_coding	SLAIN motif family, member 2 [Source:RGD Symbol;Acc:1311593]	-
ENSRNOG00000015987	-0.275771	0.00309605	Rap1gds1	protein_coding	RAP1, GTP-GDP dissociation stimulator 1 [Source:RGD Symbol;Acc:1308558]	Arm
ENSRNOG00000020299	0.233512	0.00126242	Klc2	protein_coding	kinesin light chain 2 [Source:RGD Symbol;Acc:1307377]	-
ENSRNOG00000013002	-0.252772	0.000194272	Gpbp1	protein_coding	GC-rich promoter binding protein 1 [Source:RGD Symbol;Acc:1305492]	-
ENSRNOG00000055446	-0.166992	0.0271859	Amfr	protein_coding	autocrine motility factor receptor [Source:MGI Symbol;Acc:MGI:1345634]	-
ENSRNOG00000001178	-0.27959	8.16e-05	Sppl3	protein_coding	signal peptide peptidase like 3 [Source:RGD Symbol;Acc:1562826]	-
ENSRNOG00000012957	-0.15183	0.0483562	Sh3glb1	protein_coding	SH3-domain GRB2-like endophilin B1 [Source:RGD Symbol;Acc:1304859]	SH3_1
ENSRNOG00000007920	0.165804	0.0464045	Ssbp3	protein_coding	single stranded DNA binding protein 3 [Source:RGD Symbol;Acc:621502]	-
ENSRNOG00000051135	-0.253165	0.00280053	Rn60_14_0846.1	lincRNA	-	-
ENSRNOG00000024336	-0.201354	0.0205093	Senp6	protein_coding	SUMO1/sentrin specific peptidase 6 [Source:RGD Symbol;Acc:1304565]	Peptidase_C48
ENSRNOG00000011826	0.226655	0.00278046	Lzts1	protein_coding	leucine zipper, putative tumor suppressor 1 [Source:RGD Symbol;Acc:708565]	Fez1
ENSRNOG00000015229	0.262474	0.00139422	Zc3h4	protein_coding	zinc finger CCCH-type containing 4 [Source:RGD Symbol;Acc:1596943]	-
ENSRNOG00000042458	-0.197473	0.0181786	Stau2	protein_coding	staufen double-stranded RNA binding protein 2 [Source:RGD Symbol;Acc:621479]	-
ENSRNOG00000001456	-0.216845	0.00494741	Nup153	protein_coding	nucleoporin 153 [Source:RGD Symbol;Acc:3216]	zf-RanBP
ENSRNOG00000021682	-0.194509	0.0393304	Dcakd	protein_coding	dephospho-CoA kinase domain containing [Source:RGD Symbol;Acc:1359211]	-
ENSRNOG00000000130	0.298277	6.53e-05	Dnajb5	protein_coding	DnaJ (Hsp40) homolog, subfamily B, member 5 [Source:RGD Symbol;Acc:1307453]	DnaJ_C
ENSRNOG00000002301	-0.191939	0.0285487	Uso1	protein_coding	USO1 vesicle transport factor [Source:RGD Symbol;Acc:621604]	-
ENSRNOG00000022860	0.409488	9.71e-10	Swi5	protein_coding	SWI5 recombination repair homolog (yeast) [Source:RGD Symbol;Acc:1559966]	-
ENSRNOG00000005509	-0.208392	0.014446	Pak7	protein_coding	p21 protein (Cdc42/Rac)-activated kinase 7 [Source:RGD Symbol;Acc:1312009]	Pkinase
ENSRNOG00000003691	-0.204955	0.00386373	Tmed7	protein_coding	transmembrane emp24 protein transport domain containing 7 [Source:RGD Symbol;Acc:727954]	-
ENSRNOG00000028956	0.377796	2.71e-05	Mbd3	protein_coding	methyl-CpG binding domain protein 3 [Source:RGD Symbol;Acc:1307389]	-
ENSRNOG00000011745	-0.186029	0.0145292	Psma1	protein_coding	proteasome (prosome, macropain) subunit, alpha type 1 [Source:RGD Symbol;Acc:61841]	Proteasome
ENSRNOG00000033508	0.187578	0.01591	Mink1	protein_coding	misshapen-like kinase 1 [Source:RGD Symbol;Acc:1359135]	Pkinase
ENSRNOG00000011677	-0.201067	0.0145238	Slc39a10	protein_coding	solute carrier family 39 (zinc transporter), member 10 [Source:RGD Symbol;Acc:1307321]	-
ENSRNOG00000007106	-0.186112	0.0264673	Sos1	protein_coding	Son of sevenless homolog 1 (Drosophila) [Source:RGD Symbol;Acc:1310949]	RhoGEF
ENSRNOG00000018680	-0.284117	0.00113868	Rpl17	protein_coding	ribosomal protein L17 [Source:RGD Symbol;Acc:1303019]	-
ENSRNOG00000014702	-0.187766	0.0199907	Elovl2	protein_coding	ELOVL fatty acid elongase 2 [Source:RGD Symbol;Acc:1308605]	ELO
ENSRNOG00000019609	0.254862	0.00177696	B4galt2	protein_coding	UDP-Gal:betaGlcNAc beta 1,4- galactosyltransferase, polypeptide 2 [Source:RGD Symbol;Acc:1305358]	-
ENSRNOG00000002280	-0.211468	0.0144761	Sh3bgrl	protein_coding	SH3 domain binding glutamate-rich protein like [Source:RGD Symbol;Acc:1560520]	-
ENSRNOG00000011876	0.293894	4.93e-05	Fxr2	protein_coding	fragile X mental retardation, autosomal homolog 2 [Source:RGD Symbol;Acc:1307011]	KH_1
ENSRNOG00000037514	-0.293471	0.00476243	Qser1	protein_coding	glutamine and serine rich 1 [Source:RGD Symbol;Acc:1311804]	-
ENSRNOG00000013381	-0.244996	0.00301509	Tsg101	protein_coding	tumor susceptibility 101 [Source:RGD Symbol;Acc:3909]	-
ENSRNOG00000014718	-0.213186	0.0107316	Acsl3	protein_coding	acyl-CoA synthetase long-chain family member 3 [Source:RGD Symbol;Acc:70552]	AMP-binding
ENSRNOG00000007326	-0.176205	0.0363173	Prepl	protein_coding	prolyl endopeptidase-like [Source:RGD Symbol;Acc:1310143]	-
ENSRNOG00000060615	0.274343	4.55e-05	Rai1	protein_coding	retinoic acid induced 1 [Source:MGI Symbol;Acc:MGI:103291]	-
ENSRNOG00000019768	-0.18368	0.0279077	Ncoa4	protein_coding	nuclear receptor coactivator 4 [Source:RGD Symbol;Acc:1563014]	-
ENSRNOG00000048172	0.218577	0.00405442	Rac3	protein_coding	ras-related C3 botulinum toxin substrate 3 (rho family, small GTP binding protein Rac3) [Source:RGD Symbol;Acc:1590052]	Ras
ENSRNOG00000046705	-0.285502	0.000295087	Snx3	processed_transcript	sorting nexin 3 [Source:RGD Symbol;Acc:1595151]	-
ENSRNOG00000009054	-0.174907	0.0367099	Elmod1	protein_coding	ELMO/CED-12 domain containing 1 [Source:RGD Symbol;Acc:1564186]	-
ENSRNOG00000005703	-0.186609	0.034679	Arfgef1	protein_coding	ADP-ribosylation factor guanine nucleotide-exchange factor 1(brefeldin A-inhibited) [Source:RGD Symbol;Acc:1560793]	Sec7
ENSRNOG00000014161	0.221966	0.0143618	Rbm15b	protein_coding	RNA binding motif protein 15B [Source:RGD Symbol;Acc:1305937]	RRM_1
ENSRNOG00000015777	-0.235839	0.00235771	Mex3c	protein_coding	mex-3 RNA binding family member C [Source:RGD Symbol;Acc:1309023]	KH_1
ENSRNOG00000012999	0.255052	0.00101812	Phb2	protein_coding	prohibitin 2 [Source:RGD Symbol;Acc:620203]	-
ENSRNOG00000006966	-0.259057	0.0231057	Nfia	protein_coding	nuclear factor I/A [Source:RGD Symbol;Acc:3170]	MH1
ENSRNOG00000008673	-0.195889	0.0294899	Arpc3	protein_coding	actin related protein 2/3 complex, subunit 3 [Source:RGD Symbol;Acc:1311985]	-
ENSRNOG00000016789	0.180216	0.0338271	Actr1b	protein_coding	ARP1 actin-related protein 1 homolog B, centractin beta (yeast) [Source:RGD Symbol;Acc:1307380]	Actin
ENSRNOG00000014509	-0.227582	0.0348199	Sacs	protein_coding	sacsin molecular chaperone [Source:RGD Symbol;Acc:1307281]	-
ENSRNOG00000017201	0.205858	0.00815871	Cd2bp2	protein_coding	Cd2 (cytoplasmic tail) binding protein 2 [Source:RGD Symbol;Acc:1311741]	-
ENSRNOG00000019598	0.356975	3.14e-05	Vegfa	protein_coding	vascular endothelial growth factor A [Source:RGD Symbol;Acc:619991]	-
ENSRNOG00000019433	0.342298	0.000118591	Rab3a	protein_coding	RAB3A, member RAS oncogene family [Source:RGD Symbol;Acc:3528]	Ras
ENSRNOG00000000274	-0.229778	0.00360173	Phyhipl	protein_coding	phytanoyl-CoA 2-hydroxylase interacting protein-like [Source:RGD Symbol;Acc:1307967]	fn3
ENSRNOG00000011451	0.174723	0.0442051	Lrp3	protein_coding	low density lipoprotein receptor-related protein 3 [Source:RGD Symbol;Acc:619729]	CUB
ENSRNOG00000019992	0.32108	0.000197902	Cnbd2	protein_coding	cyclic nucleotide binding domain containing 2 [Source:RGD Symbol;Acc:1311678]	cNMP_binding
ENSRNOG00000003679	-0.251165	0.0181256	Med13	protein_coding	mediator complex subunit 13 [Source:RGD Symbol;Acc:1304829]	-
ENSRNOG00000018784	0.252583	0.00351036	Jph3	protein_coding	junctophilin 3 [Source:RGD Symbol;Acc:1308416]	MORN
ENSRNOG00000011613	-0.186192	0.0424284	Ppip5k2	protein_coding	diphosphoinositol pentakisphosphate kinase 2 [Source:RGD Symbol;Acc:1590765]	Acid_phosphat_A
ENSRNOG00000001214	0.351579	0.000350916	Pfkl	protein_coding	phosphofructokinase, liver [Source:RGD Symbol;Acc:3311]	PFK
ENSRNOG00000017069	0.24048	0.0021644	Mark4	protein_coding	MAP/microtubule affinity-regulating kinase 4 [Source:RGD Symbol;Acc:1591792]	Pkinase
ENSRNOG00000001185	0.315262	4.54e-05	RGD1311899	protein_coding	similar to RIKEN cDNA 2210016L21 gene [Source:RGD Symbol;Acc:1311899]	-
ENSRNOG00000015644	-0.212083	0.0089719	Ugcg	protein_coding	UDP-glucose ceramide glucosyltransferase [Source:RGD Symbol;Acc:621870]	-
ENSRNOG00000047246	0.372419	6.68e-08	Chtf8	protein_coding	CTF8, chromosome transmission fidelity factor 8 homolog (S. cerevisiae) [Source:RGD Symbol;Acc:1306894]	-
ENSRNOG00000017495	0.394755	1.45e-06	Klhdc3	protein_coding	kelch domain containing 3 [Source:RGD Symbol;Acc:1307105]	Kelch_2
ENSRNOG00000005018	-0.182007	0.0316386	Scn2a	protein_coding	sodium channel, voltage-gated, type II, alpha subunit [Source:RGD Symbol;Acc:3632]	Ion_trans
ENSRNOG00000011020	-0.168076	0.0410715	Eif3l	protein_coding	eukaryotic translation initiation factor 3, subunit L [Source:RGD Symbol;Acc:1308230]	-
ENSRNOG00000012378	0.201773	0.0225459	Dbnl	protein_coding	drebrin-like [Source:RGD Symbol;Acc:70941]	Cofilin_ADF
ENSRNOG00000003990	0.20001	0.0102181	Grb2	protein_coding	growth factor receptor bound protein 2 [Source:RGD Symbol;Acc:619758]	SH2
ENSRNOG00000001317	-0.225503	0.00349946	Zfp68	protein_coding	zinc finger protein 68 [Source:RGD Symbol;Acc:1310463]	KRAB
ENSRNOG00000020650	0.165597	0.0184407	Slc17a7	protein_coding	solute carrier family 17 (vesicular glutamate transporter), member 7 [Source:RGD Symbol;Acc:620101]	MFS_1
ENSRNOG00000007514	0.466204	2.24e-06	Sox12	protein_coding	SRY (sex determining region Y)-box 12 [Source:RGD Symbol;Acc:1586313]	HMG_box
ENSRNOG00000010379	-0.218896	0.0188022	Celf1	protein_coding	CUGBP, Elav-like family member 1 [Source:RGD Symbol;Acc:1307721]	RRM_1
ENSRNOG00000029707	-0.661643	2.28e-18	Mt-nd4	protein_coding	mitochondrially encoded NADH dehydrogenase 4 [Source:RGD Symbol;Acc:620559]	-
ENSRNOG00000049142	0.255703	0.00304989	Hdgfrp2	protein_coding	hepatoma-derived growth factor-related protein 2 [Source:RGD Symbol;Acc:621013]	PWWP
ENSRNOG00000061851	-0.162254	0.0451149	Foxj3	protein_coding	forkhead box J3 [Source:MGI Symbol;Acc:MGI:2443432]	Fork_head
ENSRNOG00000008734	-0.269965	0.000411422	Zmym2	protein_coding	zinc finger, MYM-type 2 [Source:RGD Symbol;Acc:1593255]	-
ENSRNOG00000049127	-0.270261	0.00641135	Smap1	protein_coding	small ArfGAP 1 [Source:RGD Symbol;Acc:1585595]	-
ENSRNOG00000032729	0.523446	0.0396398	Bex2	protein_coding	brain expressed X-linked 2 [Source:RGD Symbol;Acc:1564466]	-
ENSRNOG00000002823	-0.221404	0.00494741	Mapk9	protein_coding	mitogen-activated protein kinase 9 [Source:RGD Symbol;Acc:628847]	Pkinase
ENSRNOG00000011216	-0.236041	0.00565516	Tbl1xr1	protein_coding	transducin (beta)-like 1 X-linked receptor 1 [Source:RGD Symbol;Acc:1560053]	WD40
ENSRNOG00000022196	-0.23359	0.0312956	Bmpr2	protein_coding	bone morphogenetic protein receptor, type II (serine/threonine kinase) [Source:RGD Symbol;Acc:71082]	Pkinase
ENSRNOG00000013454	0.212234	0.0116646	Rala	protein_coding	v-ral simian leukemia viral oncogene homolog A (ras related) [Source:RGD Symbol;Acc:619851]	Ras
ENSRNOG00000029042	-0.62886	3.17e-13	Mt-nd6	protein_coding	mitochondrially encoded NADH dehydrogenase 6 [Source:RGD Symbol;Acc:620561]	-
ENSRNOG00000022356	-0.224339	0.00649214	Zc2hc1a	protein_coding	zinc finger, C2HC-type containing 1A [Source:RGD Symbol;Acc:1311970]	-
ENSRNOG00000014450	-0.188911	0.0254528	Shprh	protein_coding	SNF2 histone linker PHD RING helicase, E3 ubiquitin protein ligase [Source:RGD Symbol;Acc:1310342]	SNF2_N
ENSRNOG00000004322	-0.182304	0.0175153	Sh3kbp1	protein_coding	SH3-domain kinase binding protein 1 [Source:RGD Symbol;Acc:620904]	-
ENSRNOG00000010457	0.212272	0.0396398	Vash1	protein_coding	vasohibin 1 [Source:RGD Symbol;Acc:1564082]	-
ENSRNOG00000060367	-0.255272	0.00117151	Rfx7	protein_coding	regulatory factor X, 7 [Source:RGD Symbol;Acc:1308795]	RFX_DNA_binding
ENSRNOG00000025940	-0.228388	0.00363686	Mettl9	protein_coding	methyltransferase like 9 [Source:RGD Symbol;Acc:2311609]	-
ENSRNOG00000011280	-0.266603	0.00356108	Mllt3	protein_coding	myeloid/lymphoid or mixed-lineage leukemia (trithorax homolog, Drosophila); translocated to, 3 [Source:RGD Symbol;Acc:620940]	-
ENSRNOG00000039559	0.200207	0.0189544	Fam219a	protein_coding	family with sequence similarity 219, member A [Source:RGD Symbol;Acc:1588668]	-
ENSRNOG00000057284	0.295663	0.000164532	Cenpb	protein_coding	centromere protein B [Source:MGI Symbol;Acc:MGI:88376]	DDE
ENSRNOG00000003853	-0.167549	0.0491813	Scoc	protein_coding	short coiled-coil protein [Source:RGD Symbol;Acc:1311860]	-
ENSRNOG00000015734	-0.172595	0.0312839	Ube3a	protein_coding	ubiquitin protein ligase E3A [Source:RGD Symbol;Acc:1306361]	HECT
ENSRNOG00000046889	0.455344	0.0383284	Dbi	protein_coding	diazepam binding inhibitor (GABA receptor modulator, acyl-CoA binding protein) [Source:RGD Symbol;Acc:2490]	-
ENSRNOG00000013729	-0.207938	0.0403248	RGD1306271	protein_coding	similar to KIAA1549 protein [Source:RGD Symbol;Acc:1306271]	-
ENSRNOG00000008604	0.357588	2.98e-06	Nsfl1c	protein_coding	NSFL1 (p97) cofactor (p47) [Source:RGD Symbol;Acc:619952]	UBX
ENSRNOG00000013331	0.173351	0.040592	Sdha	protein_coding	succinate dehydrogenase complex, subunit A, flavoprotein (Fp) [Source:RGD Symbol;Acc:621557]	-
ENSRNOG00000047628	0.220821	0.00469117	Khsrp	protein_coding	KH-type splicing regulatory protein [Source:RGD Symbol;Acc:621828]	KH_1
ENSRNOG00000039091	-0.204574	0.0112145	Pnpla8	protein_coding	patatin-like phospholipase domain containing 8 [Source:RGD Symbol;Acc:1311444]	-
ENSRNOG00000016509	-0.199576	0.0172117	Usp10	protein_coding	ubiquitin specific peptidase 10 [Source:RGD Symbol;Acc:1561965]	UCH
ENSRNOG00000055525	0.183677	0.0364	Kmt2b	protein_coding	lysine (K)-specific methyltransferase 2B [Source:RGD Symbol;Acc:7678027]	FYRC
ENSRNOG00000019423	0.2575	0.0139922	Dvl1	protein_coding	dishevelled segment polarity protein 1 [Source:RGD Symbol;Acc:620632]	DIX
ENSRNOG00000017359	0.215998	0.0391122	Itm2c	protein_coding	integral membrane protein 2C [Source:RGD Symbol;Acc:1309503]	-
ENSRNOG00000000611	-0.194642	0.017748	Ube2d1	protein_coding	ubiquitin-conjugating enzyme E2D 1 [Source:RGD Symbol;Acc:1307886]	UQ_con
ENSRNOG00000005386	-0.306823	6.56e-05	Kitlg	protein_coding	KIT ligand [Source:RGD Symbol;Acc:3086]	-
ENSRNOG00000019356	0.211818	0.0205093	Lrfn4	protein_coding	leucine rich repeat and fibronectin type III domain containing 4 [Source:RGD Symbol;Acc:1585286]	I-set
ENSRNOG00000008163	0.287665	0.000135355	Atp6v1g1	protein_coding	ATPase, H transporting, lysosomal V1 subunit G1 [Source:RGD Symbol;Acc:1310088]	-
ENSRNOG00000012601	-0.199248	0.0350365	Leprotl1	protein_coding	leptin receptor overlapping transcript-like 1 [Source:RGD Symbol;Acc:1307168]	-
ENSRNOG00000016133	-0.183441	0.0430455	Sumo1	protein_coding	small ubiquitin-like modifier 1 [Source:RGD Symbol;Acc:1306919]	-
ENSRNOG00000006391	-0.230421	0.00573778	Smarcad1	protein_coding	SWI/SNF-related, matrix-associated actin-dependent regulator of chromatin, subfamily a, containing DEAD/H box 1` [Source:RGD Symbol;Acc:1309640]	SNF2_N
ENSRNOG00000018741	-0.210317	0.0145218	Zfp318	protein_coding	zinc finger protein 318 [Source:RGD Symbol;Acc:1583221]	-
ENSRNOG00000031092	-0.241306	0.00729354	Rock1	protein_coding	Rho-associated coiled-coil containing protein kinase 1 [Source:RGD Symbol;Acc:620424]	Pkinase
ENSRNOG00000005504	-0.228741	0.0155364	Pkp4	protein_coding	plakophilin 4 [Source:RGD Symbol;Acc:1307840]	Arm
ENSRNOG00000009630	-0.221569	0.00301509	Hsd17b12	protein_coding	hydroxysteroid (17-beta) dehydrogenase 12 [Source:RGD Symbol;Acc:708367]	adh_short
ENSRNOG00000005796	-0.196346	0.00794059	Ctnna1	protein_coding	catenin (cadherin-associated protein), alpha 1, 102kDa [Source:RGD Symbol;Acc:1359485]	-
ENSRNOG00000002625	-0.221292	0.0134232	Ptpn4	protein_coding	protein tyrosine phosphatase, non-receptor type 4 [Source:RGD Symbol;Acc:620712]	Y_phosphatase
ENSRNOG00000029165	0.228948	0.00317884	Stx1a	protein_coding	syntaxin 1A (brain) [Source:RGD Symbol;Acc:69430]	SNARE
ENSRNOG00000054891	-0.28767	0.000342667	Cnot6	protein_coding	CCR4-NOT transcription complex, subunit 6 [Source:RGD Symbol;Acc:1310783]	Exo_endo_phos
ENSRNOG00000014399	0.236117	0.0184407	Aamp	protein_coding	angio-associated, migratory cell protein [Source:RGD Symbol;Acc:1306281]	-
ENSRNOG00000021113	-0.217868	0.0342996	Uba2	protein_coding	ubiquitin-like modifier activating enzyme 2 [Source:RGD Symbol;Acc:1312023]	-
ENSRNOG00000036745	-0.193293	0.0424189	Gna13	protein_coding	guanine nucleotide binding protein (G protein), alpha 13 [Source:RGD Symbol;Acc:1310221]	G-alpha
ENSRNOG00000060817	-0.219948	0.0114782	Stam	protein_coding	signal transducing adaptor molecule (SH3 domain and ITAM motif) 1 [Source:RGD Symbol;Acc:1564499]	SH3_1
ENSRNOG00000011489	0.188721	0.0248642	R3hdm4	protein_coding	R3H domain containing 4 [Source:RGD Symbol;Acc:1307067]	R3H
ENSRNOG00000014135	0.29753	8.16e-05	Rab11fip4	protein_coding	RAB11 family interacting protein 4 (class II) [Source:RGD Symbol;Acc:1305063]	-
ENSRNOG00000015670	0.240124	0.00444401	Stx7	protein_coding	syntaxin 7 [Source:RGD Symbol;Acc:619747]	SNARE
ENSRNOG00000054775	0.254547	0.00239653	Fkbp11	protein_coding	ADP-ribosylation factor 3 [Source:UniProtKB/Swiss-Prot;Acc:P61206]	Arf
ENSRNOG00000013538	-0.192576	0.0205093	Capza1	protein_coding	capping protein (actin filament) muscle Z-line, alpha 1 [Source:RGD Symbol;Acc:1587438]	-
ENSRNOG00000006833	-0.210877	0.00900604	Rb1cc1	protein_coding	RB1-inducible coiled-coil 1 [Source:RGD Symbol;Acc:1309346]	-
ENSRNOG00000055562	0.232731	0.0456975	Dkc1	protein_coding	dyskeratosis congenita 1, dyskerin [Source:MGI Symbol;Acc:MGI:1861727]	-
ENSRNOG00000003524	0.192208	0.0338365	Lrrc59	protein_coding	leucine rich repeat containing 59 [Source:RGD Symbol;Acc:1305092]	-
ENSRNOG00000000054	0.218651	0.0477476	Abhd8	protein_coding	abhydrolase domain containing 8 [Source:RGD Symbol;Acc:1305693]	Abhydrolase_1
ENSRNOG00000060349	-0.217256	0.0120847	Fam3c	protein_coding	family with sequence similarity 3, member C [Source:RGD Symbol;Acc:735193]	-
ENSRNOG00000001888	0.212002	0.0097297	Arvcf	protein_coding	armadillo repeat gene deleted in velo-cardio-facial syndrome [Source:RGD Symbol;Acc:1306655]	Arm
ENSRNOG00000017506	0.439386	8.94e-08	Cltb	protein_coding	clathrin, light chain B [Source:RGD Symbol;Acc:621353]	-
ENSRNOG00000002254	-0.217127	0.0294453	Tmem33	protein_coding	transmembrane protein 33 [Source:RGD Symbol;Acc:708371]	-
ENSRNOG00000057814	-0.2253	0.00868889	Nsdhl	protein_coding	NAD(P) dependent steroid dehydrogenase-like [Source:RGD Symbol;Acc:1359337]	-
ENSRNOG00000001010	0.185305	0.0473041	Tecpr1	protein_coding	tectonin beta-propeller repeat containing 1 [Source:RGD Symbol;Acc:1306873]	-
ENSRNOG00000060123	0.315527	0.00214649	Kifc2	protein_coding	kinesin family member C2 [Source:RGD Symbol;Acc:735021]	Kinesin
ENSRNOG00000010248	-0.167029	0.0424294	Serpini1	protein_coding	serpin peptidase inhibitor, clade I (neuroserpin), member 1 [Source:RGD Symbol;Acc:619896]	Serpin
ENSRNOG00000012199	0.290888	0.000687247	Sox2	protein_coding	SRY (sex determining region Y)-box 2 [Source:RGD Symbol;Acc:1565646]	HMG_box
ENSRNOG00000019975	-0.207058	0.013814	Cdc5l	protein_coding	cell division cycle 5-like [Source:RGD Symbol;Acc:70892]	-
ENSRNOG00000047002	-0.180165	0.0286046	Fstl5	protein_coding	follistatin-like 5 [Source:RGD Symbol;Acc:1306858]	-
novel.772	-0.2705	0.0031908	-	-	-	-
ENSRNOG00000028105	0.212723	0.0112145	Hars	protein_coding	histidyl-tRNA synthetase [Source:RGD Symbol;Acc:1310695]	HGTP_anticodon
ENSRNOG00000004148	-0.175172	0.0391626	Cdk17	protein_coding	cyclin-dependent kinase 17 [Source:RGD Symbol;Acc:1565593]	Pkinase
ENSRNOG00000001408	0.235523	0.00247338	Actl6b	protein_coding	actin-like 6B [Source:RGD Symbol;Acc:1307763]	Actin
ENSRNOG00000004496	-0.190074	0.0270345	Rock2	protein_coding	Rho-associated coiled-coil containing protein kinase 2 [Source:RGD Symbol;Acc:3590]	Pkinase
ENSRNOG00000001415	0.339158	0.000244171	Ap1s1	protein_coding	adaptor-related protein complex 1, sigma 1 subunit [Source:RGD Symbol;Acc:1305911]	-
ENSRNOG00000002541	-0.22141	0.0285939	Pds5a	protein_coding	PDS5 cohesin associated factor A [Source:RGD Symbol;Acc:1307094]	-
ENSRNOG00000052469	-0.220241	0.00794105	Bmpr1a	protein_coding	Bone morphogenetic protein receptor type-1A [Source:UniProtKB/Swiss-Prot;Acc:Q78EA7]	Pkinase
ENSRNOG00000030294	-0.185133	0.0488481	Eml4	protein_coding	echinoderm microtubule associated protein like 4 [Source:RGD Symbol;Acc:1304690]	-
ENSRNOG00000004255	0.335487	6.84e-06	Usf1	protein_coding	upstream transcription factor 1 [Source:RGD Symbol;Acc:620974]	HLH
ENSRNOG00000014369	0.183245	0.0298773	Slc27a4	protein_coding	solute carrier family 27 (fatty acid transporter), member 4 [Source:RGD Symbol;Acc:1307383]	AMP-binding
ENSRNOG00000021177	0.345642	0.0069876	Cox8a	protein_coding	cytochrome c oxidase subunit VIIIa [Source:RGD Symbol;Acc:620638]	-
ENSRNOG00000005228	-0.208997	0.0189671	Gnptab	protein_coding	N-acetylglucosamine-1-phosphate transferase, alpha and beta subunits [Source:RGD Symbol;Acc:1564821]	-
ENSRNOG00000015339	-0.294311	0.000393237	Shoc2	protein_coding	soc-2 suppressor of clear homolog (C. elegans) [Source:RGD Symbol;Acc:1308146]	-
ENSRNOG00000002349	-0.239639	0.0114595	Gabra2	protein_coding	gamma-aminobutyric acid (GABA) A receptor, alpha 2 [Source:RGD Symbol;Acc:61856]	Neur_chan_LBD
ENSRNOG00000019236	0.216542	0.0277425	Rnf220	protein_coding	ring finger protein 220 [Source:RGD Symbol;Acc:1598210]	-
ENSRNOG00000000847	-0.204302	0.0368206	Csnk2b	protein_coding	casein kinase 2, beta polypeptide [Source:RGD Symbol;Acc:619978]	-
ENSRNOG00000016054	-0.214394	0.0229594	Tab2	protein_coding	TGF-beta activated kinase 1/MAP3K7 binding protein 2 [Source:RGD Symbol;Acc:1309527]	CUE
ENSRNOG00000001256	-0.204452	0.0393304	Atxn2	protein_coding	ataxin 2 [Source:RGD Symbol;Acc:1306637]	PAM2
ENSRNOG00000010041	-0.28669	0.000393237	Ube2g1	protein_coding	ubiquitin-conjugating enzyme E2G 1 [Source:RGD Symbol;Acc:620392]	UQ_con
ENSRNOG00000014613	-0.192473	0.0368206	Ddah1	protein_coding	dimethylarginine dimethylaminohydrolase 1 [Source:RGD Symbol;Acc:70968]	-
ENSRNOG00000015292	-0.227993	0.00565516	Cul2	protein_coding	cullin 2 [Source:RGD Symbol;Acc:1310644]	Cullin
ENSRNOG00000027582	0.247039	0.00276851	Dpysl4	protein_coding	dihydropyrimidinase-like 4 [Source:RGD Symbol;Acc:2409]	Amidohydro_1
ENSRNOG00000018117	0.275194	0.00482416	Ndufv1	protein_coding	NADH dehydrogenase (ubiquinone) flavoprotein 1 [Source:RGD Symbol;Acc:1359247]	-
ENSRNOG00000010793	0.260548	0.013575	Spryd3	protein_coding	SPRY domain containing 3 [Source:RGD Symbol;Acc:1561500]	SPRY
ENSRNOG00000042492	-0.199662	0.0278506	Rfwd2	protein_coding	ring finger and WD repeat domain 2, E3 ubiquitin protein ligase [Source:RGD Symbol;Acc:1304773]	-
ENSRNOG00000008607	-0.224622	0.0108767	U2surp	protein_coding	U2 snRNP-associated SURP domain containing [Source:RGD Symbol;Acc:1307882]	RRM_1
ENSRNOG00000009552	-0.198599	0.0185973	Serinc3	protein_coding	serine incorporator 3 [Source:RGD Symbol;Acc:1308390]	TMS_TDE
ENSRNOG00000019326	0.190586	0.0403248	Cfdp1	protein_coding	craniofacial development protein 1 [Source:RGD Symbol;Acc:735080]	-
ENSRNOG00000054838	0.187696	0.0391626	Mcrs1	protein_coding	microspherule protein 1 [Source:RGD Symbol;Acc:1311607]	-
ENSRNOG00000052296	0.190735	0.0362533	Shank3	protein_coding	SH3 and multiple ankyrin repeat domains 3 [Source:RGD Symbol;Acc:69264]	SAM_1
ENSRNOG00000018993	-0.18732	0.0487492	Ilk	protein_coding	integrin-linked kinase [Source:RGD Symbol;Acc:620063]	Pkinase_Tyr
ENSRNOG00000016833	-0.298259	0.000393237	Ide	protein_coding	insulin degrading enzyme [Source:RGD Symbol;Acc:2861]	-
ENSRNOG00000021051	0.244327	0.0482477	Cyth2	protein_coding	cytohesin 2 [Source:RGD Symbol;Acc:620398]	Sec7
ENSRNOG00000055371	0.262045	0.0110198	Sptbn4	protein_coding	spectrin beta, non-erythrocytic 4 [Source:MGI Symbol;Acc:MGI:1890574]	-
ENSRNOG00000011661	0.281194	0.000889133	Hnrnph2	protein_coding	heterogeneous nuclear ribonucleoprotein H2 (H') [Source:RGD Symbol;Acc:1549784]	RRM_1
ENSRNOG00000031387	0.366942	1.37e-06	Dazap1	protein_coding	DAZ associated protein 1 [Source:RGD Symbol;Acc:1305280]	RRM_1
ENSRNOG00000009276	-0.190537	0.0300487	Schip1	protein_coding	schwannomin interacting protein 1 [Source:RGD Symbol;Acc:1309962]	-
ENSRNOG00000019914	0.207411	0.04272	Fam57b	protein_coding	family with sequence similarity 57, member B [Source:RGD Symbol;Acc:1308215]	LAG1
ENSRNOG00000049683	0.195184	0.0212195	Sh3gl1	protein_coding	SH3-domain GRB2-like 1 [Source:RGD Symbol;Acc:708456]	SH3_1
ENSRNOG00000005249	-0.243096	0.0203432	Snx6	protein_coding	sorting nexin 6 [Source:RGD Symbol;Acc:1304647]	PX
ENSRNOG00000022999	-0.232972	0.0177489	Ppp2r3a	protein_coding	protein phosphatase 2, regulatory subunit B'', alpha [Source:RGD Symbol;Acc:1306958]	-
ENSRNOG00000004083	-0.221832	0.0215722	Zc3h14	protein_coding	zinc finger CCCH type containing 14 [Source:RGD Symbol;Acc:621850]	-
ENSRNOG00000049181	0.251823	0.00290473	Sh2b1	protein_coding	SH2B adaptor protein 1 [Source:RGD Symbol;Acc:620132]	SH2
ENSRNOG00000020889	0.234248	0.0141317	Nucb1	protein_coding	nucleobindin 1 [Source:RGD Symbol;Acc:620030]	-
ENSRNOG00000000304	-0.26069	0.00048132	Cd164	protein_coding	CD164 molecule, sialomucin [Source:RGD Symbol;Acc:70942]	-
ENSRNOG00000020723	-0.207415	0.0286046	Pten	protein_coding	phosphatase and tensin homolog [Source:RGD Symbol;Acc:61995]	DSPc
ENSRNOG00000018698	-0.221001	0.0199907	Wac	protein_coding	WW domain containing adaptor with coiled-coil [Source:EntrezGene;Acc:307029]	WW
ENSRNOG00000018289	0.265579	0.0148742	Park7	protein_coding	parkinson protein 7 [Source:RGD Symbol;Acc:621808]	DJ-1_PfpI
ENSRNOG00000019321	0.187405	0.0369694	Cck	protein_coding	cholecystokinin [Source:RGD Symbol;Acc:2288]	Gastrin
ENSRNOG00000030351	0.368718	0.000106769	LOC685520	protein_coding	similar to High mobility group protein 1 (HMG-1) (High mobility group protein B1) (Amphoterin) (Heparin-binding protein p30) [Source:RGD Symbol;Acc:1592627]	HMG_box
ENSRNOG00000006412	-0.190148	0.0400554	Zhx1	protein_coding	zinc fingers and homeoboxes 1 [Source:RGD Symbol;Acc:620010]	Homeobox
ENSRNOG00000014903	0.243975	0.00750708	Zfyve27	protein_coding	zinc finger, FYVE domain containing 27 [Source:RGD Symbol;Acc:735177]	FYVE
ENSRNOG00000009085	-0.23452	0.00598969	Prkag2	protein_coding	protein kinase, AMP-activated, gamma 2 non-catalytic subunit [Source:RGD Symbol;Acc:727782]	CBS
ENSRNOG00000018039	0.19456	0.0345338	Sncb	protein_coding	synuclein, beta [Source:RGD Symbol;Acc:70992]	-
ENSRNOG00000023202	-0.26465	0.00491719	Usp15	protein_coding	ubiquitin specific peptidase 15 [Source:RGD Symbol;Acc:628795]	UCH
ENSRNOG00000023373	-0.206269	0.0187231	Sec24b	protein_coding	SEC24 family member B [Source:RGD Symbol;Acc:1309358]	-
ENSRNOG00000012263	-0.220742	0.0114679	Cnot7	protein_coding	CCR4-NOT transcription complex, subunit 7 [Source:RGD Symbol;Acc:1305313]	CAF1
ENSRNOG00000016448	0.201171	0.0382608	Eef2k	protein_coding	eukaryotic elongation factor-2 kinase [Source:RGD Symbol;Acc:2538]	-
ENSRNOG00000000808	-0.222469	0.0089719	Hsf2	protein_coding	heat shock transcription factor 2 [Source:RGD Symbol;Acc:68395]	Vert_HS_TF
ENSRNOG00000004908	-0.255674	0.00447186	Smc6	protein_coding	structural maintenance of chromosomes 6 [Source:RGD Symbol;Acc:1311214]	SMC_N
ENSRNOG00000005330	-0.20995	0.0210265	Crebbp	protein_coding	CREB binding protein [Source:RGD Symbol;Acc:2401]	KIX
ENSRNOG00000046256	-0.19164	0.0411613	Ralgapa1	protein_coding	Ral GTPase activating protein, alpha subunit 1 (catalytic) [Source:RGD Symbol;Acc:620642]	-
ENSRNOG00000059968	-0.185503	0.0488315	Jak2	protein_coding	Tyrosine-protein kinase JAK2 [Source:UniProtKB/Swiss-Prot;Acc:Q62689]	Pkinase_Tyr
ENSRNOG00000024322	-0.214102	0.0172744	Shroom2	protein_coding	shroom family member 2 [Source:RGD Symbol;Acc:1565163]	PDZ
ENSRNOG00000054165	-4.35111	0.000143372	AABR07063281.1	protein_coding	-	Amidohydro_1
ENSRNOG00000008451	-0.198928	0.0316386	Fut8	protein_coding	fucosyltransferase 8 (alpha (1,6) fucosyltransferase) [Source:RGD Symbol;Acc:1303096]	-
ENSRNOG00000030247	-0.199804	0.0211964	Ankhd1	protein_coding	ankyrin repeat and KH domain containing 1 [Source:RGD Symbol;Acc:4892133]	KH_1
ENSRNOG00000006221	-0.240604	0.00669619	Uba3	protein_coding	ubiquitin-like modifier activating enzyme 3 [Source:RGD Symbol;Acc:621084]	-
ENSRNOG00000001829	-0.240199	0.0077315	Ube2v2	protein_coding	ubiquitin-conjugating enzyme E2 variant 2 [Source:RGD Symbol;Acc:727838]	UQ_con
ENSRNOG00000043866	-0.400394	9.1e-05	AY172581.24	Mt_rRNA	-	-
ENSRNOG00000008656	0.259785	0.00379324	Snca	protein_coding	synuclein, alpha (non A4 component of amyloid precursor) [Source:RGD Symbol;Acc:3729]	-
ENSRNOG00000023972	0.244273	0.00414097	Col4a2	protein_coding	collagen, type IV, alpha 2 [Source:RGD Symbol;Acc:1308085]	Collagen
ENSRNOG00000008744	-0.228392	0.00950474	Cops2	protein_coding	COP9 signalosome subunit 2 [Source:RGD Symbol;Acc:628791]	-
ENSRNOG00000025580	0.267603	0.000874793	LOC100362142	protein_coding	mCG20085-like [Source:RGD Symbol;Acc:2318741]	UQ_con
ENSRNOG00000005263	-0.192818	0.0354591	LOC688906	protein_coding	similar to splicing factor, arginine/serine-rich 2, interacting protein [Source:RGD Symbol;Acc:1583001]	-
ENSRNOG00000006545	-0.274129	0.00167121	2007-09-01	protein_coding	septin 7 [Source:RGD Symbol;Acc:620469]	GTP_CDC
ENSRNOG00000000170	-0.224628	0.00824999	Slc30a4	protein_coding	solute carrier family 30 (zinc transporter), member 4 [Source:RGD Symbol;Acc:619750]	-
ENSRNOG00000017144	0.38745	1.47e-05	Mea1	protein_coding	male-enhanced antigen 1 [Source:RGD Symbol;Acc:1597751]	-
ENSRNOG00000010536	-0.212997	0.0350365	Nr2c2	protein_coding	nuclear receptor subfamily 2, group C, member 2 [Source:RGD Symbol;Acc:3201]	Hormone_recep
ENSRNOG00000002121	-0.186665	0.0445472	Lrrc8d	protein_coding	leucine rich repeat containing 8 family, member D [Source:RGD Symbol;Acc:1309601]	-
ENSRNOG00000005908	-0.178896	0.0459719	Dmtf1	protein_coding	cyclin D binding myb-like transcription factor 1 [Source:RGD Symbol;Acc:70966]	Myb_DNA-binding
ENSRNOG00000022325	-0.296018	9.94e-05	Smc2	protein_coding	structural maintenance of chromosomes 2 [Source:RGD Symbol;Acc:1305227]	SMC_N
ENSRNOG00000015999	0.390644	1.5e-05	Cirbp	protein_coding	cold inducible RNA binding protein [Source:RGD Symbol;Acc:620756]	RRM_1
ENSRNOG00000017939	-0.296566	0.000316195	Chn1	protein_coding	chimerin 1 [Source:RGD Symbol;Acc:620139]	RhoGAP
ENSRNOG00000013847	0.440147	5.34e-05	Nova2	protein_coding	neuro-oncological ventral antigen 2 [Source:RGD Symbol;Acc:1308032]	KH_1
ENSRNOG00000009071	0.248297	0.00498946	Gripap1	protein_coding	GRIP1 associated protein 1 [Source:RGD Symbol;Acc:621249]	-
ENSRNOG00000048622	0.300302	0.000541379	Sin3b	protein_coding	SIN3 transcription regulator family member B [Source:RGD Symbol;Acc:1587989]	PAH
ENSRNOG00000014287	0.273799	0.0111212	Stk11	protein_coding	serine/threonine kinase 11 [Source:RGD Symbol;Acc:1308653]	Pkinase
ENSRNOG00000009739	-0.194739	0.0460785	RGD1564420	protein_coding	similar to Hypothetical protein MGC31278 [Source:RGD Symbol;Acc:1564420]	-
ENSRNOG00000016254	0.247523	0.00491719	Sema4c	protein_coding	sema domain, immunoglobulin domain (Ig), transmembrane domain (TM) and short cytoplasmic domain, (semaphorin) 4C [Source:RGD Symbol;Acc:1562837]	Sema
ENSRNOG00000002693	0.353104	0.00171867	Nme1	protein_coding	NME/NM23 nucleoside diphosphate kinase 1 [Source:RGD Symbol;Acc:70497]	NDK
novel.1028	-0.217761	0.0390698	-	-	-	-
ENSRNOG00000006327	0.287405	0.00392049	Rcc2	protein_coding	regulator of chromosome condensation 2 [Source:RGD Symbol;Acc:1309986]	-
ENSRNOG00000047450	-0.26593	0.00456386	Lmo3	protein_coding	LIM domain only 3 [Source:RGD Symbol;Acc:1561357]	LIM
ENSRNOG00000020527	0.288714	0.00371818	Drap1	protein_coding	Dr1 associated protein 1 (negative cofactor 2 alpha) [Source:RGD Symbol;Acc:1308477]	-
ENSRNOG00000013916	0.286604	0.00215508	Nefm	protein_coding	neurofilament, medium polypeptide [Source:RGD Symbol;Acc:3160]	Filament
ENSRNOG00000005158	-0.289522	0.00204206	Slc24a5	protein_coding	solute carrier family 24 (sodium/potassium/calcium exchanger), member 5 [Source:RGD Symbol;Acc:1310565]	Na_Ca_ex
ENSRNOG00000001597	-0.216163	0.014446	Atf2	protein_coding	activating transcription factor 2 [Source:RGD Symbol;Acc:621862]	bZIP_1
ENSRNOG00000047134	0.279485	0.00390258	Gtf2f1	protein_coding	general transcription factor IIF, polypeptide 1 [Source:RGD Symbol;Acc:1359646]	-
ENSRNOG00000015953	0.298467	0.00138348	Oaz2	protein_coding	ornithine decarboxylase antizyme 2 [Source:RGD Symbol;Acc:1562933]	-
ENSRNOG00000016831	0.340652	7.43e-05	Serpinh1	protein_coding	serpin peptidase inhibitor, clade H (heat shock protein 47), member 1, (collagen binding protein 1) [Source:RGD Symbol;Acc:69302]	Serpin
ENSRNOG00000057078	0.272682	0.00661087	Ddit4	protein_coding	DNA-damage-inducible transcript 4 [Source:RGD Symbol;Acc:621731]	-
ENSRNOG00000015409	0.387562	6.6e-05	LOC100911959	protein_coding	ubiquitin carboxyl-terminal hydrolase 5-like [Source:RGD Symbol;Acc:6489834]	UCH
ENSRNOG00000001377	0.26136	0.00578586	Ddx54	protein_coding	DEAD (Asp-Glu-Ala-Asp) box polypeptide 54 [Source:RGD Symbol;Acc:1562539]	DEAD
ENSRNOG00000008746	0.232375	0.0281933	Dtd1	protein_coding	D-tyrosyl-tRNA deacylase 1 [Source:RGD Symbol;Acc:1311821]	-
ENSRNOG00000050410	0.278618	0.00406556	Snrpd3	protein_coding	small nuclear ribonucleoprotein D3 [Source:RGD Symbol;Acc:1597573]	LSM
ENSRNOG00000025731	0.364351	0.000165045	Ptma	protein_coding	prothymosin alpha [Source:RGD Symbol;Acc:61829]	-
ENSRNOG00000004696	-0.400379	4.49e-07	Arhgap5	protein_coding	Rho GTPase activating protein 5 [Source:RGD Symbol;Acc:1308507]	RhoGAP
ENSRNOG00000030478	-0.249265	0.0154666	AY172581.9	Mt_rRNA	-	-
ENSRNOG00000016071	0.344784	0.00446554	P3h3	protein_coding	prolyl 3-hydroxylase 3 [Source:RGD Symbol;Acc:1305699]	-
ENSRNOG00000019697	-0.20087	0.0190615	Ankrd28	protein_coding	ankyrin repeat domain 28 [Source:RGD Symbol;Acc:1559931]	-
ENSRNOG00000020474	0.327937	0.00345555	LOC364561	protein_coding	similar to PIN1-like protein [Source:RGD Symbol;Acc:1592038]	WW
ENSRNOG00000030418	-0.261819	0.00235288	Tmem47	protein_coding	transmembrane protein 47 [Source:RGD Symbol;Acc:1564799]	-
ENSRNOG00000019671	-0.309783	0.00299626	Rsbn1	protein_coding	round spermatid basic protein 1 [Source:RGD Symbol;Acc:1307231]	-
ENSRNOG00000018333	0.213285	0.0270345	Rbm6	protein_coding	RNA binding motif protein 6 [Source:RGD Symbol;Acc:1560367]	-
ENSRNOG00000015845	0.198625	0.0300276	Fam129b	protein_coding	family with sequence similarity 129, member B [Source:RGD Symbol;Acc:1307018]	-
ENSRNOG00000005191	0.267022	0.00235288	Trim44	protein_coding	tripartite motif-containing 44 [Source:RGD Symbol;Acc:1304877]	zf-B_box
ENSRNOG00000030704	0.285893	0.000538167	LOC100911693	pseudogene	eukaryotic translation initiation factor 4 gamma 1-like [Source:RGD Symbol;Acc:6491220]	-
ENSRNOG00000016143	0.350051	0.000277894	Gpr162	protein_coding	G protein-coupled receptor 162 [Source:RGD Symbol;Acc:1307437]	7tm_1
novel.1057	-0.2098	0.0291644	-	-	PF00179:Ubiquitin-conjugating enzyme	UQ_con
ENSRNOG00000014288	-0.308399	0.0187231	Fn1	protein_coding	fibronectin 1 [Source:RGD Symbol;Acc:2624]	fn3
ENSRNOG00000020867	0.257482	0.00758167	Numbl	protein_coding	numb homolog (Drosophila)-like [Source:RGD Symbol;Acc:1307579]	PID
ENSRNOG00000016016	0.234796	0.0193837	Zmat2	protein_coding	zinc finger, matrin type 2 [Source:RGD Symbol;Acc:1583592]	-
ENSRNOG00000019028	0.31137	0.00364856	Znrf1	protein_coding	zinc and ring finger 1, E3 ubiquitin protein ligase [Source:RGD Symbol;Acc:1592195]	-
ENSRNOG00000026942	-0.241519	0.0317096	RGD1311595	protein_coding	similar to KIAA2026 protein [Source:RGD Symbol;Acc:1311595]	-
ENSRNOG00000056487	-0.210338	0.0262004	Oxr1	protein_coding	oxidation resistance 1 [Source:RGD Symbol;Acc:621857]	LysM
ENSRNOG00000047137	-0.230494	0.0139276	Erbb2ip	protein_coding	erbb2 interacting protein [Source:RGD Symbol;Acc:1562952]	PDZ
ENSRNOG00000024114	-0.269924	0.00204206	Zdbf2	protein_coding	zinc finger, DBF-type containing 2 [Source:MGI Symbol;Acc:MGI:1921134]	-
ENSRNOG00000001313	0.247629	0.0126019	Gnaz	protein_coding	guanine nucleotide binding protein (G protein), alpha z polypeptide [Source:RGD Symbol;Acc:2717]	G-alpha
ENSRNOG00000014634	0.193552	0.0431026	Gtpbp1	protein_coding	GTP binding protein 1 [Source:RGD Symbol;Acc:1306758]	GTP_EFTU
ENSRNOG00000004736	-0.190477	0.0436116	Ralgps2	protein_coding	Ral GEF with PH domain and SH3 binding motif 2 [Source:RGD Symbol;Acc:1311537]	-
ENSRNOG00000021882	0.240406	0.0386148	Tmed9	protein_coding	transmembrane emp24 protein transport domain containing 9 [Source:RGD Symbol;Acc:1307627]	-
ENSRNOG00000019802	0.479723	3.2e-05	Zfp428	protein_coding	zinc finger protein 428 [Source:RGD Symbol;Acc:1564862]	-
ENSRNOG00000001956	-0.29048	0.00192595	Dzip3	protein_coding	DAZ interacting zinc finger protein 3 [Source:RGD Symbol;Acc:1563278]	-
ENSRNOG00000043419	0.462203	2.65e-05	Hist3h2ba	protein_coding	histone cluster 3, H2ba [Source:RGD Symbol;Acc:1307520]	Histone
ENSRNOG00000014201	0.254017	0.0141815	Manf	protein_coding	mesencephalic astrocyte-derived neurotrophic factor [Source:RGD Symbol;Acc:1307252]	-
ENSRNOG00000022870	-0.186812	0.0464045	Smad5	protein_coding	SMAD family member 5 [Source:RGD Symbol;Acc:620158]	MH2
ENSRNOG00000015385	0.226801	0.0206357	Pink1	protein_coding	PTEN induced putative kinase 1 [Source:RGD Symbol;Acc:1305769]	-
ENSRNOG00000004526	0.253356	0.0109193	Cox7a2l	protein_coding	cytochrome c oxidase subunit VIIa polypeptide 2 like [Source:RGD Symbol;Acc:1306111]	-
novel.412	0.204062	0.0343584	-	-	-	-
ENSRNOG00000024142	0.303302	0.0314349	Arglu1	protein_coding	arginine and glutamate rich 1 [Source:RGD Symbol;Acc:1310061]	-
ENSRNOG00000000465	0.225797	0.0340236	Slc39a7	protein_coding	solute carrier family 39 (zinc transporter), member 7 [Source:RGD Symbol;Acc:1593280]	-
ENSRNOG00000007604	0.289603	0.000768426	Igsf8	protein_coding	immunoglobulin superfamily, member 8 [Source:RGD Symbol;Acc:1311500]	V-set
ENSRNOG00000016968	0.230173	0.0159157	Gramd4	protein_coding	GRAM domain containing 4 [Source:RGD Symbol;Acc:1309983]	GRAM
ENSRNOG00000012181	-0.171276	0.0455927	Lpl	protein_coding	lipoprotein lipase [Source:RGD Symbol;Acc:3017]	Lipase
ENSRNOG00000007867	-0.223995	0.0205093	Rngtt	protein_coding	RNA guanylyltransferase and 5'-phosphatase [Source:RGD Symbol;Acc:1311410]	DSPc
ENSRNOG00000028211	0.382128	2.44e-05	Akap17a	protein_coding	A kinase (PRKA) anchor protein 17A [Source:RGD Symbol;Acc:1564640]	-
ENSRNOG00000014302	0.258951	0.00447581	Dlgap3	protein_coding	discs, large (Drosophila) homolog-associated protein 3 [Source:RGD Symbol;Acc:708349]	-
ENSRNOG00000000881	-0.291208	0.00231405	Mmgt1	protein_coding	membrane magnesium transporter 1 [Source:RGD Symbol;Acc:1566339]	-
ENSRNOG00000008106	0.247946	0.0197932	Shmt2	protein_coding	serine hydroxymethyltransferase 2 (mitochondrial) [Source:RGD Symbol;Acc:1308582]	SHMT
ENSRNOG00000018556	0.245465	0.0104348	Tomm40	protein_coding	translocase of outer mitochondrial membrane 40 homolog (yeast) [Source:RGD Symbol;Acc:1303022]	-
ENSRNOG00000015692	-0.245496	0.0185959	Taok1	protein_coding	TAO kinase 1 [Source:RGD Symbol;Acc:708455]	-
ENSRNOG00000053680	-0.213179	0.0413751	Kansl1	protein_coding	KAT8 regulatory NSL complex subunit 1 [Source:MGI Symbol;Acc:MGI:1923969]	-
ENSRNOG00000013674	-0.324024	0.000611654	Megf10	protein_coding	multiple EGF-like domains 10 [Source:RGD Symbol;Acc:735084]	-
ENSRNOG00000019804	0.21803	0.0395662	B3gat3	protein_coding	beta-1,3-glucuronyltransferase 3 [Source:RGD Symbol;Acc:1311968]	-
ENSRNOG00000060750	-0.239525	0.0133721	Rnf111	protein_coding	Protein Rnf111; Ring finger protein 111 (Predicted) [Source:UniProtKB/TrEMBL;Acc:D4A9T1]	-
ENSRNOG00000033611	-0.253295	0.0097297	Wdr83os	protein_coding	WD repeat domain 83 opposite strand [Source:RGD Symbol;Acc:1564058]	-
ENSRNOG00000021269	0.443925	9.38e-09	Chgb	protein_coding	chromogranin B [Source:RGD Symbol;Acc:2339]	Granin
ENSRNOG00000010184	0.325503	0.000666168	Brk1	protein_coding	BRICK1, SCAR/WAVE actin-nucleating complex subunit [Source:RGD Symbol;Acc:1598136]	-
ENSRNOG00000012357	0.236974	0.0261609	Unc45a	protein_coding	unc-45 homolog A (C. elegans) [Source:RGD Symbol;Acc:1305357]	-
ENSRNOG00000013956	-0.242582	0.0190939	Rnf38	protein_coding	ring finger protein 38 [Source:RGD Symbol;Acc:621856]	-
ENSRNOG00000048043	-0.233349	0.0380687	F2r	protein_coding	coagulation factor II (thrombin) receptor [Source:RGD Symbol;Acc:2586]	7tm_1
ENSRNOG00000045860	0.232678	0.0177391	U2af1	protein_coding	U2 small nuclear RNA auxiliary factor 1 [Source:RGD Symbol;Acc:1584190]	zf-CCCH
ENSRNOG00000019973	0.273853	0.00278046	Arl3	protein_coding	ADP-ribosylation factor-like 3 [Source:RGD Symbol;Acc:69327]	Arf
ENSRNOG00000010274	-0.315309	0.001433	Smc4	protein_coding	structural maintenance of chromosomes 4 [Source:RGD Symbol;Acc:1306680]	SMC_N
ENSRNOG00000001642	-0.211622	0.0491813	Tbc1d23	protein_coding	TBC1 domain family, member 23 [Source:RGD Symbol;Acc:1307925]	TBC
ENSRNOG00000006802	-0.258901	0.00669619	Lrrn1	protein_coding	leucine rich repeat neuronal 1 [Source:RGD Symbol;Acc:1564145]	I-set
ENSRNOG00000018840	0.280359	0.00498946	Rnf40	protein_coding	ring finger protein 40, E3 ubiquitin protein ligase [Source:RGD Symbol;Acc:628638]	-
ENSRNOG00000048342	0.282565	0.0100755	Tbca	protein_coding	tubulin folding cofactor A [Source:RGD Symbol;Acc:1311538]	-
ENSRNOG00000001764	-0.250055	0.00802689	Vps8	protein_coding	vacuolar protein sorting 8 homolog (S. cerevisiae) [Source:RGD Symbol;Acc:1309443]	-
ENSRNOG00000002364	0.228296	0.0202046	Rnf112	protein_coding	ring finger protein 112 [Source:RGD Symbol;Acc:3986]	-
ENSRNOG00000001628	0.357473	2.56e-05	Pcp4	protein_coding	Purkinje cell protein 4 [Source:RGD Symbol;Acc:3271]	-
ENSRNOG00000001083	-0.209671	0.042629	Kdelr2	protein_coding	KDEL (Lys-Asp-Glu-Leu) endoplasmic reticulum protein retention receptor 2 [Source:RGD Symbol;Acc:1304618]	ER_lumen_recept
ENSRNOG00000001551	0.356091	0.00997227	Atp5j	protein_coding	ATP synthase, H+ transporting, mitochondrial Fo complex, subunit F6 [Source:RGD Symbol;Acc:621376]	-
ENSRNOG00000000231	0.240388	0.0247949	Kctd17	protein_coding	potassium channel tetramerization domain containing 17 [Source:RGD Symbol;Acc:1311154]	K_tetra
ENSRNOG00000023541	-0.24286	0.0142375	Ahctf1	protein_coding	AT hook containing transcription factor 1 [Source:RGD Symbol;Acc:1561291]	-
ENSRNOG00000015389	-0.233841	0.0187231	Stag1	protein_coding	stromal antigen 1 [Source:RGD Symbol;Acc:1310744]	-
ENSRNOG00000007256	-0.348943	0.002436	Necab1	protein_coding	N-terminal EF-hand calcium binding protein 1 [Source:RGD Symbol;Acc:708548]	ABM
ENSRNOG00000002956	-0.217106	0.0206404	Stim2	protein_coding	stromal interaction molecule 2 [Source:RGD Symbol;Acc:1304641]	SAM_2
ENSRNOG00000014252	0.379442	0.000169002	Irf2bp1	protein_coding	interferon regulatory factor 2 binding protein 1 [Source:RGD Symbol;Acc:1308312]	-
ENSRNOG00000014029	-0.213155	0.0416314	Klhl13	protein_coding	kelch-like family member 13 [Source:RGD Symbol;Acc:1559646]	BACK
ENSRNOG00000014658	-0.338478	0.000844166	Zfp423	protein_coding	zinc finger protein 423 [Source:RGD Symbol;Acc:621664]	-
ENSRNOG00000028366	-0.228006	0.0325328	Gphn	protein_coding	gephyrin [Source:RGD Symbol;Acc:69194]	-
ENSRNOG00000025448	0.496547	2.98e-07	Limd2	protein_coding	LIM domain containing 2 [Source:RGD Symbol;Acc:1309967]	LIM
ENSRNOG00000001297	0.231586	0.0394591	Prmt2	protein_coding	protein arginine methyltransferase 2 [Source:RGD Symbol;Acc:1565519]	SH3_1
ENSRNOG00000060972	-0.224108	0.0279077	Heca	protein_coding	headcase homolog (Drosophila) [Source:RGD Symbol;Acc:1304818]	-
ENSRNOG00000030149	-0.275328	0.0318202	Adgrl3	protein_coding	adhesion G protein-coupled receptor L3 [Source:RGD Symbol;Acc:620836]	7tm_2
ENSRNOG00000026985	0.303807	0.017649	Phldb1	protein_coding	pleckstrin homology-like domain, family B, member 1 [Source:RGD Symbol;Acc:620878]	PH
ENSRNOG00000053201	-0.339628	0.000384292	Gpcpd1	protein_coding	glycerophosphocholine phosphodiesterase GDE1 homolog (S. cerevisiae) [Source:MGI Symbol;Acc:MGI:104898]	-
ENSRNOG00000009450	0.21468	0.0363681	Hcn4	protein_coding	hyperpolarization activated cyclic nucleotide-gated potassium channel 4 [Source:RGD Symbol;Acc:71065]	Ion_trans
ENSRNOG00000049511	0.428607	5.33e-05	Safb2	protein_coding	scaffold attachment factor B2 [Source:MGI Symbol;Acc:MGI:2146808]	RRM_1
ENSRNOG00000007957	0.276728	0.00282907	Bzrap1	protein_coding	benzodiazepine receptor (peripheral) associated protein 1 [Source:RGD Symbol;Acc:708563]	SH3_2
ENSRNOG00000010514	-0.301849	0.000388673	Cachd1	protein_coding	cache domain containing 1 [Source:RGD Symbol;Acc:1310770]	-
novel.980	-0.286029	0.00937634	-	-	PF00520:Ion transport protein|PF11879:Domain of unknown function (DUF3399)|PF11601:Shal-type voltage-gated potassium channels, N-terminal|PF02214:BTB/POZ domain	Ion_trans
ENSRNOG00000005334	-0.224198	0.0425642	Acvr2a	protein_coding	activin A receptor, type IIA [Source:RGD Symbol;Acc:70911]	Pkinase
ENSRNOG00000001410	0.364229	0.000106769	Gigyf1	protein_coding	GRB10 interacting GYF protein 1 [Source:RGD Symbol;Acc:1309933]	-
novel.287	-0.247694	0.0189785	-	-	PF00702:haloacid dehalogenase-like hydrolase|PF00689:Cation transporting ATPase, C-terminus	Hydrolase
ENSRNOG00000006747	0.382911	0.000218524	Cc2d1a	protein_coding	coiled-coil and C2 domain containing 1A [Source:RGD Symbol;Acc:1306108]	C2
ENSRNOG00000018788	0.226152	0.0198289	Btbd2	protein_coding	BTB (POZ) domain containing 2 [Source:RGD Symbol;Acc:1566094]	BTB
ENSRNOG00000059510	-0.268065	0.0212187	AABR07027870.1	protein_coding	-	-
ENSRNOG00000009195	0.300793	0.000555126	Tnks1bp1	protein_coding	tankyrase 1 binding protein 1 [Source:RGD Symbol;Acc:1312021]	-
ENSRNOG00000027773	-0.267761	0.00763987	Smek1	protein_coding	SMEK homolog 1, suppressor of mek1 (Dictyostelium) [Source:RGD Symbol;Acc:1309059]	-
ENSRNOG00000010067	0.381519	0.000631714	Lypla2	protein_coding	lysophospholipase II [Source:RGD Symbol;Acc:620210]	Abhydrolase_2
ENSRNOG00000010849	0.259361	0.0132361	Adprhl2	protein_coding	ADP-ribosylhydrolase like 2 [Source:RGD Symbol;Acc:1309068]	-
ENSRNOG00000017770	0.217713	0.0422942	Cdc123	protein_coding	cell division cycle 123 [Source:RGD Symbol;Acc:619766]	-
ENSRNOG00000055631	-0.315707	0.000755424	Zfp280d	protein_coding	Protein Zfp280d; Similar to suppressor of hairy wing homolog 4 isoform 1 (Predicted), isoform CRA_b [Source:UniProtKB/TrEMBL;Acc:F1M0V0]	-
ENSRNOG00000019698	0.383048	0.0001535	Ssbp4	protein_coding	single stranded DNA binding protein 4 [Source:RGD Symbol;Acc:1359619]	-
ENSRNOG00000004430	0.374052	0.000101672	Cep131	protein_coding	centrosomal protein 131 [Source:RGD Symbol;Acc:1307745]	-
ENSRNOG00000004603	-0.240345	0.0398912	Srgap1	protein_coding	SLIT-ROBO Rho GTPase activating protein 1 [Source:RGD Symbol;Acc:1566260]	RhoGAP
ENSRNOG00000052549	0.373835	5.27e-05	Chga	protein_coding	chromogranin A [Source:RGD Symbol;Acc:2338]	Granin
ENSRNOG00000017560	0.49278	5.07e-06	Mdk	protein_coding	midkine [Source:RGD Symbol;Acc:69073]	-
ENSRNOG00000004757	0.239395	0.0339069	Tmem158	protein_coding	transmembrane protein 158 [Source:RGD Symbol;Acc:708473]	-
ENSRNOG00000018453	0.275703	0.0100755	Nop2	protein_coding	NOP2 nucleolar protein [Source:RGD Symbol;Acc:1304616]	-
ENSRNOG00000046566	0.200689	0.0483722	Tub	protein_coding	tubby bipartite transcription factor [Source:RGD Symbol;Acc:3918]	Tub
ENSRNOG00000020475	0.511667	1.19e-09	Sart1	protein_coding	squamous cell carcinoma antigen recognized by T cells [Source:RGD Symbol;Acc:61930]	SART-1
ENSRNOG00000060863	-0.31503	0.000118591	AABR07017145.1	lincRNA	-	-
ENSRNOG00000000826	0.226869	0.0416314	Flot1	protein_coding	flotillin 1 [Source:RGD Symbol;Acc:70991]	-
ENSRNOG00000004333	0.264701	0.0109193	Flywch1	protein_coding	FLYWCH-type zinc finger 1 [Source:RGD Symbol;Acc:1309385]	FLYWCH
ENSRNOG00000002115	0.322753	0.0357036	Sod1	protein_coding	superoxide dismutase 1, soluble [Source:RGD Symbol;Acc:3731]	-
ENSRNOG00000012186	-0.230191	0.0440724	Golph3	protein_coding	golgi phosphoprotein 3 (coat-protein) [Source:RGD Symbol;Acc:621226]	-
ENSRNOG00000020876	0.329065	0.00126182	Bax	protein_coding	Bcl2-associated X protein [Source:RGD Symbol;Acc:2192]	-
ENSRNOG00000058805	-0.250593	0.0077315	Aida	protein_coding	axin interactor, dorsalization associated [Source:RGD Symbol;Acc:1592746]	-
ENSRNOG00000000164	-0.286081	0.00409697	Lamp2	protein_coding	lysosomal-associated membrane protein 2 [Source:RGD Symbol;Acc:2990]	-
ENSRNOG00000042333	-0.210589	0.0423473	Dnal1	protein_coding	dynein, axonemal, light chain 1 [Source:RGD Symbol;Acc:1591349]	-
ENSRNOG00000019666	0.350985	0.00162132	Ubxn1	protein_coding	UBX domain protein 1 [Source:RGD Symbol;Acc:1309471]	UBX
ENSRNOG00000001852	-0.275836	0.00438195	Ergic2	protein_coding	ERGIC and golgi 2 [Source:RGD Symbol;Acc:1310606]	-
ENSRNOG00000048258	-0.246713	0.024989	Cisd2	protein_coding	CDGSH iron sulfur domain 2 [Source:RGD Symbol;Acc:1566242]	-
ENSRNOG00000000438	0.398157	2.2e-05	Rnf5	protein_coding	ring finger protein 5, E3 ubiquitin protein ligase [Source:RGD Symbol;Acc:1588458]	-
ENSRNOG00000016272	0.693967	2.07e-08	Edf1	protein_coding	endothelial differentiation-related factor 1 [Source:RGD Symbol;Acc:1308073]	HTH_3
ENSRNOG00000009252	0.212943	0.0369672	Poldip2	protein_coding	polymerase (DNA-directed), delta interacting protein 2 [Source:RGD Symbol;Acc:1307022]	-
ENSRNOG00000006393	0.327846	0.00179925	Sirt6	protein_coding	sirtuin 6 [Source:RGD Symbol;Acc:1305216]	SIR2
ENSRNOG00000007814	-0.248421	0.0205093	Kdm3a	protein_coding	lysine (K)-specific demethylase 3A [Source:RGD Symbol;Acc:708351]	JmjC
ENSRNOG00000014595	0.306399	0.000968644	Brf1	protein_coding	BRF1, RNA polymerase III transcription initiation factor 90 subunit [Source:RGD Symbol;Acc:1311158]	TFIIB_Zn_Ribbon
ENSRNOG00000016207	-0.207305	0.0393304	Galnt1	protein_coding	polypeptide N-acetylgalactosaminyltransferase 1 [Source:RGD Symbol;Acc:620358]	Glycos_transf_2
ENSRNOG00000022778	-0.253051	0.0101416	Pphln1	protein_coding	periphilin 1 [Source:RGD Symbol;Acc:1306207]	-
ENSRNOG00000007644	-0.292825	0.00283042	Mbtps2	protein_coding	membrane-bound transcription factor peptidase, site 2 [Source:RGD Symbol;Acc:1566171]	Peptidase_M50
ENSRNOG00000016528	-0.212885	0.0488495	Ppp1r21	protein_coding	protein phosphatase 1, regulatory subunit 21 [Source:RGD Symbol;Acc:1565310]	-
ENSRNOG00000018946	-0.276726	0.00669619	Trim33	protein_coding	tripartite motif-containing 33 [Source:RGD Symbol;Acc:1307339]	Bromodomain
ENSRNOG00000018363	0.225043	0.0351908	Hectd3	protein_coding	HECT domain containing E3 ubiquitin protein ligase 3 [Source:RGD Symbol;Acc:1309823]	HECT
ENSRNOG00000005668	0.322343	0.0199907	Ndufa8	protein_coding	NADH dehydrogenase (ubiquinone) 1 alpha subcomplex, 8 [Source:RGD Symbol;Acc:1306283]	-
ENSRNOG00000048320	0.279064	0.0096125	Ndufa11	protein_coding	NADH dehydrogenase (ubiquinone) 1 alpha subcomplex 11 [Source:RGD Symbol;Acc:1303292]	-
ENSRNOG00000018425	-0.240307	0.0352122	Dym	protein_coding	dymeclin [Source:RGD Symbol;Acc:1309111]	-
ENSRNOG00000001420	0.241593	0.0411012	Fis1	protein_coding	fission 1 (mitochondrial outer membrane) homolog (S. cerevisiae) [Source:RGD Symbol;Acc:1306668]	-
ENSRNOG00000003840	-0.304673	0.000513094	Slit2	protein_coding	slit homolog 2 (Drosophila) [Source:RGD Symbol;Acc:69310]	EGF
ENSRNOG00000011317	-0.259797	0.0127802	Pkn2	protein_coding	protein kinase N2 [Source:RGD Symbol;Acc:620146]	Pkinase
ENSRNOG00000023226	0.255753	0.0121047	S100a10	protein_coding	S100 calcium binding protein A10 [Source:RGD Symbol;Acc:628655]	-
ENSRNOG00000019811	0.231547	0.0410047	LOC100362432	protein_coding	mitochondrial import inner membrane translocase subunit Tim23-like [Source:RGD Symbol;Acc:2318156]	-
ENSRNOG00000019506	0.324672	0.00453441	Dnajb2	protein_coding	DnaJ (Hsp40) homolog, subfamily B, member 2 [Source:RGD Symbol;Acc:1591035]	DnaJ
ENSRNOG00000060266	-0.267497	0.0186945	Exoc2	protein_coding	exocyst complex component 2 [Source:RGD Symbol;Acc:619961]	TIG
ENSRNOG00000014750	-0.254032	0.016921	Fam208a	protein_coding	family with sequence similarity 208, member A [Source:RGD Symbol;Acc:1595469]	-
ENSRNOG00000029087	-0.281151	0.00724544	Nap1l3	protein_coding	nucleosome assembly protein 1-like 3 [Source:RGD Symbol;Acc:620990]	-
ENSRNOG00000030520	-0.285691	0.0282425	Sarnp	protein_coding	SAP domain containing ribonucleoprotein [Source:RGD Symbol;Acc:1305692]	SAP
ENSRNOG00000021233	0.362516	0.00356145	Itpa	protein_coding	inosine triphosphatase (nucleoside triphosphate pyrophosphatase) [Source:RGD Symbol;Acc:1589751]	-
ENSRNOG00000022141	-0.232933	0.0497748	Ctdspl2	protein_coding	CTD (carboxy-terminal domain, RNA polymerase II, polypeptide A) small phosphatase like 2 [Source:RGD Symbol;Acc:1309219]	NIF
ENSRNOG00000007892	-0.338993	0.000327655	Tram1	protein_coding	translocation associated membrane protein 1 [Source:RGD Symbol;Acc:1359100]	LAG1
ENSRNOG00000006587	0.312271	0.040683	LOC100910833	protein_coding	histone-lysine N-methyltransferase setd3-like [Source:RGD Symbol;Acc:6496142]	SET
ENSRNOG00000003613	-0.222111	0.011592	Mid1	protein_coding	midline 1 [Source:RGD Symbol;Acc:2640]	SPRY
ENSRNOG00000021052	-0.270101	0.0141317	Patl1	protein_coding	protein associated with topoisomerase II homolog 1 (yeast) [Source:RGD Symbol;Acc:1305514]	-
ENSRNOG00000010028	0.286799	0.0130634	Polr3d	protein_coding	polymerase (RNA) III (DNA directed) polypeptide D [Source:RGD Symbol;Acc:1311816]	-
ENSRNOG00000033844	0.390709	0.000626173	LOC100912195	protein_coding	protein BEX1-like [Source:RGD Symbol;Acc:6488322]	-
ENSRNOG00000011977	-0.276802	0.00116304	Sema5a	protein_coding	sema domain, seven thrombospondin repeats (type 1 and type 1-like), transmembrane domain (TM) and short cytoplasmic domain, (semaphorin) 5A [Source:RGD Symbol;Acc:1308650]	Sema
ENSRNOG00000016660	0.339246	0.00937643	Cox5b	protein_coding	cytochrome c oxidase subunit Vb [Source:RGD Symbol;Acc:620608]	-
ENSRNOG00000010550	0.316033	0.0128202	Trappc3	protein_coding	trafficking protein particle complex 3 [Source:RGD Symbol;Acc:1309135]	TRAPP_Bet3
ENSRNOG00000053859	-0.231151	0.0369694	Ranbp6	protein_coding	RAN binding protein 6 [Source:RGD Symbol;Acc:1305165]	-
ENSRNOG00000006642	-0.234642	0.0205093	Yipf6	protein_coding	Yip1 domain family, member 6 [Source:RGD Symbol;Acc:1566154]	-
ENSRNOG00000037793	0.40181	0.000269395	Cdk5r2	protein_coding	cyclin-dependent kinase 5, regulatory subunit 2 (p39) [Source:RGD Symbol;Acc:1562530]	-
ENSRNOG00000058654	0.408398	0.0089719	Mex3a	protein_coding	mex3 homolog A (C. elegans) [Source:MGI Symbol;Acc:MGI:1919890]	KH_1
ENSRNOG00000059714	1.56378	0.000119365	LOC103692716	protein_coding	heat shock protein HSP 90-alpha [Source:RGD Symbol;Acc:9292348]	HATPase_c
ENSRNOG00000005184	-0.244166	0.03341	Nop10	protein_coding	NOP10 ribonucleoprotein [Source:RGD Symbol;Acc:1582780]	-
ENSRNOG00000054468	0.290283	0.037217	Fam219b	protein_coding	family with sequence similarity 219, member B [Source:MGI Symbol;Acc:MGI:1925573]	-
ENSRNOG00000026994	0.242678	0.0390698	Afg3l1	protein_coding	AFG3(ATPase family gene 3)-like 1 (S. cerevisiae) [Source:RGD Symbol;Acc:1309722]	AAA
ENSRNOG00000031171	0.418409	1.14e-05	Wdr46	protein_coding	WD repeat domain 46 [Source:RGD Symbol;Acc:2209]	-
ENSRNOG00000021215	0.511947	3.6e-05	Rbm8a	protein_coding	RNA binding motif protein 8A [Source:RGD Symbol;Acc:1310099]	RRM_1
ENSRNOG00000014758	-0.272914	0.0110615	Lgi1	protein_coding	leucine-rich, glioma inactivated 1 [Source:RGD Symbol;Acc:628742]	-
ENSRNOG00000006077	-0.216356	0.0367298	Snx5	protein_coding	sorting nexin 5 [Source:RGD Symbol;Acc:1310190]	PX
ENSRNOG00000005292	-0.30967	0.00669619	Trip11	protein_coding	thyroid hormone receptor interactor 11 [Source:RGD Symbol;Acc:1586166]	-
ENSRNOG00000006975	-0.310019	0.00243578	Wasl	protein_coding	Wiskott-Aldrich syndrome-like [Source:RGD Symbol;Acc:735144]	PBD
ENSRNOG00000038686	-0.322784	0.00239653	Ap1s2	protein_coding	adaptor-related protein complex 1, sigma 2 subunit [Source:RGD Symbol;Acc:1561862]	-
ENSRNOG00000022781	-0.237256	0.0411012	Ccser2	protein_coding	coiled-coil serine-rich protein 2 [Source:RGD Symbol;Acc:1304626]	-
ENSRNOG00000000464	0.322176	0.0151229	Rxrb	protein_coding	retinoid X receptor beta [Source:RGD Symbol;Acc:3611]	Hormone_recep
ENSRNOG00000007582	0.287405	0.0189785	Zswim4	protein_coding	zinc finger, SWIM-type containing 4 [Source:RGD Symbol;Acc:1308020]	-
ENSRNOG00000046002	0.393324	0.000486252	LOC301124	protein_coding	hypothetical LOC301124 [Source:RGD Symbol;Acc:1588578]	-
ENSRNOG00000006000	-0.278654	0.0206357	Cdk12	protein_coding	cyclin-dependent kinase 12 [Source:RGD Symbol;Acc:621111]	Pkinase
ENSRNOG00000001222	0.306726	0.0184407	Ube2g2	protein_coding	ubiquitin-conjugating enzyme E2G 2 [Source:RGD Symbol;Acc:1304860]	UQ_con
ENSRNOG00000018932	0.259511	0.0316747	Ccdc124	protein_coding	coiled-coil domain containing 124 [Source:RGD Symbol;Acc:1310931]	-
ENSRNOG00000020878	0.234385	0.0277222	Keap1	protein_coding	Kelch-like ECH-associated protein 1 [Source:RGD Symbol;Acc:621619]	BTB
ENSRNOG00000006844	0.363433	0.000481956	Dnajc14	protein_coding	DnaJ (Hsp40) homolog, subfamily C, member 14 [Source:RGD Symbol;Acc:620489]	DnaJ
ENSRNOG00000015560	-0.253336	0.0392792	RGD1310712	protein_coding	similar to EMSY protein [Source:RGD Symbol;Acc:1310712]	-
ENSRNOG00000003386	0.409971	0.0014653	Rbfox3	protein_coding	RNA binding protein, fox-1 homolog (C. elegans) 3 [Source:RGD Symbol;Acc:1560070]	RRM_1
ENSRNOG00000011070	-0.26795	0.0313783	Gnb4	protein_coding	guanine nucleotide binding protein (G protein), beta polypeptide 4 [Source:RGD Symbol;Acc:1359321]	WD40
ENSRNOG00000003863	0.511665	0.000122153	LOC100910447	protein_coding	uncharacterized LOC100910447 [Source:RGD Symbol;Acc:6498754]	-
ENSRNOG00000014338	0.254259	0.0161837	Slc25a25	protein_coding	solute carrier family 25 (mitochondrial carrier, phosphate carrier), member 25 [Source:RGD Symbol;Acc:628666]	Mito_carr
ENSRNOG00000061099	-0.449336	0.00183578	AABR07033324.1	protein_coding	-	HSP70
ENSRNOG00000016539	0.297838	0.00573778	Rab24	protein_coding	RAB24, member RAS oncogene family [Source:RGD Symbol;Acc:1309112]	HLH
ENSRNOG00000046366	-0.225319	0.0487492	Dmd	protein_coding	dystrophin [Source:RGD Symbol;Acc:2507]	CH
ENSRNOG00000050318	0.269188	0.0187888	Fsd1	protein_coding	Fsd1 protein; Similar to fibronectin type 3 and SPRY domain-containing protein, isoform CRA_a [Source:UniProtKB/TrEMBL;Acc:B1H2A2]	-
ENSRNOG00000034071	0.379776	0.00234634	Chmp4bl1	protein_coding	chromatin modifying protein 4B-like 1 [Source:RGD Symbol;Acc:1583604]	ESCRT-III
ENSRNOG00000012514	-0.220938	0.0316386	Abhd17b	protein_coding	abhydrolase domain containing 17B [Source:RGD Symbol;Acc:1305246]	-
ENSRNOG00000025528	-0.329505	0.00215581	Efr3a	protein_coding	EFR3 homolog A (S. cerevisiae) [Source:RGD Symbol;Acc:1305976]	-
ENSRNOG00000018653	0.236895	0.0351789	Pfdn1	protein_coding	prefoldin subunit 1 [Source:RGD Symbol;Acc:1305603]	-
ENSRNOG00000019349	0.468557	1.77e-05	Sf3a2	protein_coding	splicing factor 3a, subunit 2 [Source:RGD Symbol;Acc:1308627]	-
ENSRNOG00000008030	0.249062	0.0457337	Shc2	protein_coding	SHC (Src homology 2 domain containing) transforming protein 2 [Source:RGD Symbol;Acc:1307137]	PID
ENSRNOG00000054563	0.278034	0.0348381	RGD1563348	protein_coding	similar to Selenoprotein H [Source:RGD Symbol;Acc:1563348]	-
ENSRNOG00000059406	0.281197	0.0022853	Ier5	protein_coding	Ier5 protein [Source:UniProtKB/TrEMBL;Acc:Q5BK73]	-
ENSRNOG00000043098	-0.342104	0.0101139	Mt2A	protein_coding	metallothionein 2A [Source:RGD Symbol;Acc:1592345]	-
ENSRNOG00000061312	-0.275853	0.0202514	Phf10	protein_coding	PHD finger protein 10 [Source:RGD Symbol;Acc:1305266]	PHD
ENSRNOG00000003178	0.265416	0.0298452	Mageh1	protein_coding	melanoma antigen, family H, 1 [Source:RGD Symbol;Acc:1359316]	MAGE
ENSRNOG00000004773	-0.322095	0.00363686	Yaf2	protein_coding	YY1 associated factor 2 [Source:RGD Symbol;Acc:1582851]	zf-RanBP
ENSRNOG00000017493	-0.274051	0.0141317	Pias2	protein_coding	protein inhibitor of activated STAT, 2 [Source:RGD Symbol;Acc:71056]	zf-MIZ
ENSRNOG00000030127	0.471715	2.65e-05	Eml2	protein_coding	echinoderm microtubule associated protein like 2 [Source:RGD Symbol;Acc:621066]	-
ENSRNOG00000001500	0.291661	0.044469	Rab4b	protein_coding	RAB4B, member RAS oncogene family [Source:RGD Symbol;Acc:620931]	Ras
novel.566	0.249281	0.0224056	-	-	PF16879:C-terminal domain of Sin3a protein	-
ENSRNOG00000003251	-0.336092	0.00370826	B3galt2	protein_coding	UDP-Gal:betaGlcNAc beta 1,3-galactosyltransferase, polypeptide 2 [Source:RGD Symbol;Acc:1586615]	Galactosyl_T
ENSRNOG00000004936	-0.226035	0.0134141	Sdc2	protein_coding	syndecan 2 [Source:RGD Symbol;Acc:3649]	-
ENSRNOG00000012597	-0.253717	0.0371315	RGD1311805	protein_coding	similar to RIKEN cDNA 2400010D15 [Source:RGD Symbol;Acc:1311805]	-
ENSRNOG00000019915	0.396858	8.19e-05	Xrcc1	protein_coding	X-ray repair complementing defective repair in Chinese hamster cells 1 [Source:RGD Symbol;Acc:619823]	BRCT
ENSRNOG00000013587	-0.363472	0.000874793	Fam135a	protein_coding	family with sequence similarity 135, member A [Source:RGD Symbol;Acc:1304927]	-
ENSRNOG00000011507	0.271678	0.0237098	Pick1	protein_coding	protein interacting with PRKCA 1 [Source:RGD Symbol;Acc:69437]	Arfaptin
ENSRNOG00000037207	-0.249267	0.0367275	Ubr1	protein_coding	ubiquitin protein ligase E3 component n-recognin 1 [Source:MGI Symbol;Acc:MGI:1277977]	-
ENSRNOG00000001616	-0.275874	0.0176063	Senp7	protein_coding	SUMO1/sentrin specific peptidase 7 [Source:RGD Symbol;Acc:1305510]	Peptidase_C48
novel.1188	-0.282489	0.0280021	-	-	PF00179:Ubiquitin-conjugating enzyme	UQ_con
ENSRNOG00000008512	-0.279459	0.0298773	Btf3l4	protein_coding	basic transcription factor 3-like 4 [Source:RGD Symbol;Acc:1311774]	-
ENSRNOG00000022391	-0.256913	0.0380877	Zfp711	protein_coding	zinc finger protein 711 [Source:RGD Symbol;Acc:1562768]	Zfx_Zfy_act
ENSRNOG00000014486	-0.236201	0.0393304	Rfx3	protein_coding	regulatory factor X, 3 (influences HLA class II expression) [Source:RGD Symbol;Acc:1307779]	RFX1_trans_act
ENSRNOG00000026643	-0.225703	0.0464197	Chordc1	protein_coding	cysteine and histidine-rich domain (CHORD)-containing 1 [Source:RGD Symbol;Acc:1304679]	-
ENSRNOG00000042848	-0.288934	0.00944196	Jam2	protein_coding	junctional adhesion molecule 2 [Source:RGD Symbol;Acc:1561692]	V-set
ENSRNOG00000006984	0.320046	0.0450242	Mapk11	protein_coding	mitogen-activated protein kinase 11 [Source:RGD Symbol;Acc:1309340]	Pkinase
ENSRNOG00000001469	0.276641	0.00552132	Eln	protein_coding	elastin [Source:RGD Symbol;Acc:67394]	-
ENSRNOG00000001439	0.308639	0.0114501	RGD1307391	protein_coding	LOC360791 [Source:RGD Symbol;Acc:1307391]	-
ENSRNOG00000031656	-0.335995	0.00372717	Ccnh	protein_coding	cyclin H [Source:RGD Symbol;Acc:69419]	-
ENSRNOG00000018233	0.303737	0.00247338	Gas6	protein_coding	growth arrest specific 6 [Source:RGD Symbol;Acc:61913]	Laminin_G_2
ENSRNOG00000018987	0.424735	0.000243596	Crebzf	protein_coding	CREB/ATF bZIP transcription factor [Source:RGD Symbol;Acc:1565584]	bZIP_1
ENSRNOG00000013452	0.262248	0.0431026	Rcn1	protein_coding	reticulocalbin 1, EF-hand calcium binding domain [Source:RGD Symbol;Acc:1311292]	-
ENSRNOG00000014852	-0.258983	0.0410047	Fbxo30	protein_coding	F-box protein 30 [Source:RGD Symbol;Acc:1359367]	-
ENSRNOG00000050849	0.242269	0.0491813	Leprot	protein_coding	leptin receptor overlapping transcript [Source:RGD Symbol;Acc:621034]	-
ENSRNOG00000019310	0.366807	0.00238225	Eid2	protein_coding	EP300 interacting inhibitor of differentiation 2 [Source:RGD Symbol;Acc:1591322]	-
ENSRNOG00000058484	0.648229	3.39e-10	AABR07024206.1	protein_coding	-	-
ENSRNOG00000036697	0.310265	0.00838038	Mafg	protein_coding	v-maf avian musculoaponeurotic fibrosarcoma oncogene homolog G [Source:RGD Symbol;Acc:619953]	bZIP_Maf
ENSRNOG00000012136	-0.340541	0.00235771	Mrps30	protein_coding	mitochondrial ribosomal protein S30 [Source:RGD Symbol;Acc:1309697]	-
ENSRNOG00000015334	-0.356641	0.000410563	Fcho2	protein_coding	FCH domain only 2 [Source:RGD Symbol;Acc:1565396]	-
ENSRNOG00000037160	-0.241981	0.0326298	Bloc1s6	protein_coding	biogenesis of lysosomal organelles complex-1, subunit 6, pallidin [Source:RGD Symbol;Acc:1310208]	-
ENSRNOG00000003983	0.402419	0.000728046	Pfdn2	protein_coding	prefoldin subunit 2 [Source:RGD Symbol;Acc:1591406]	-
ENSRNOG00000002336	-0.223607	0.0368206	Gabra4	protein_coding	gamma-aminobutyric acid (GABA) A receptor, alpha 4 [Source:RGD Symbol;Acc:621670]	Neur_chan_LBD
ENSRNOG00000009323	0.342086	0.00289838	Fam214b	protein_coding	family with sequence similarity 214, member B [Source:RGD Symbol;Acc:1311249]	-
ENSRNOG00000058914	0.549441	1.58e-06	Rbx1	protein_coding	ring-box 1, E3 ubiquitin protein ligase [Source:RGD Symbol;Acc:1308453]	-
ENSRNOG00000036813	-0.25065	0.0464045	Ndrg3	protein_coding	NDRG family member 3 [Source:RGD Symbol;Acc:1359424]	Ndr
ENSRNOG00000008605	0.399072	0.00244904	Ost4	protein_coding	oligosaccharyltransferase 4 homolog (S. cerevisiae) [Source:RGD Symbol;Acc:2300150]	-
ENSRNOG00000015493	0.322808	0.00226519	Emx1	protein_coding	empty spiracles homeobox 1 [Source:RGD Symbol;Acc:1564002]	Homeobox
ENSRNOG00000031022	0.471674	0.000892106	LOC100912182	protein_coding	60S ribosomal protein L36a-like [Source:RGD Symbol;Acc:6488280]	-
ENSRNOG00000045524	0.298221	0.031648	Slc39a3	protein_coding	solute carrier family 39 (zinc transporter), member 3 [Source:RGD Symbol;Acc:1310863]	-
novel.128	-0.309458	0.00794105	-	-	-	-
ENSRNOG00000017372	0.314052	0.0132132	Higd2a	protein_coding	HIG1 hypoxia inducible domain family, member 2A [Source:RGD Symbol;Acc:1309691]	-
ENSRNOG00000024452	0.292569	0.0285487	Rltpr	protein_coding	RGD motif, leucine rich repeats, tropomodulin domain and proline-rich containing [Source:RGD Symbol;Acc:1562390]	-
ENSRNOG00000010091	-0.31341	0.0189671	Efcab14	protein_coding	EF-hand calcium binding domain 14 [Source:RGD Symbol;Acc:1310351]	-
ENSRNOG00000016367	0.545119	2.36e-05	Vasp	protein_coding	vasodilator-stimulated phosphoprotein [Source:RGD Symbol;Acc:1311542]	-
ENSRNOG00000019682	0.350994	0.0423249	Timm13	protein_coding	translocase of inner mitochondrial membrane 13 homolog (yeast) [Source:RGD Symbol;Acc:628845]	-
ENSRNOG00000045885	0.302778	0.0210296	LOC100365810	protein_coding	40S ribosomal protein S17-like [Source:RGD Symbol;Acc:2318277]	-
ENSRNOG00000021390	0.332161	0.0195715	Meis3	protein_coding	Meis homeobox 3 [Source:RGD Symbol;Acc:1308532]	Coprinus_mating
ENSRNOG00000019428	0.342474	0.0345636	Higd1a	protein_coding	HIG1 hypoxia inducible domain family, member 1A [Source:RGD Symbol;Acc:620215]	-
ENSRNOG00000023086	0.280356	0.0431026	Arpp19	protein_coding	cAMP-regulated phosphoprotein 19 [Source:RGD Symbol;Acc:71054]	-
ENSRNOG00000019572	0.480064	0.000925946	Lsm4	protein_coding	LSM4 homolog, U6 small nuclear RNA associated (S. cerevisiae) [Source:RGD Symbol;Acc:1306808]	LSM
ENSRNOG00000008987	-0.257452	0.0391626	Rnf139	protein_coding	ring finger protein 139 [Source:RGD Symbol;Acc:1306670]	-
novel.319	0.29129	0.0173589	-	-	PF12066:Domain of unknown function (DUF3546)	-
ENSRNOG00000029738	0.272465	0.0222623	Diras1	protein_coding	DIRAS family, GTP-binding RAS-like 1 [Source:RGD Symbol;Acc:1310445]	Ras
ENSRNOG00000058663	-0.269849	0.0316865	Suz12	protein_coding	suppressor of zeste 12 homolog (Drosophila) [Source:MGI Symbol;Acc:MGI:1261758]	-
ENSRNOG00000000133	0.405152	0.0036024	Txndc15	protein_coding	thioredoxin domain containing 15 [Source:RGD Symbol;Acc:1304696]	-
ENSRNOG00000011879	-0.343148	0.00292694	Nfat5	protein_coding	nuclear factor of activated T-cells 5, tonicity-responsive [Source:RGD Symbol;Acc:1309142]	RHD
ENSRNOG00000008626	-0.300003	0.0352817	Manea	protein_coding	mannosidase, endo-alpha [Source:RGD Symbol;Acc:620327]	-
ENSRNOG00000003889	-0.254659	0.0423249	Tbc1d15	protein_coding	TBC1 domain family, member 15 [Source:RGD Symbol;Acc:1307920]	TBC
ENSRNOG00000015732	0.35266	0.00565516	Bcl2l2	protein_coding	Bcl2-like 2 [Source:RGD Symbol;Acc:620717]	-
ENSRNOG00000028323	0.307211	0.0479199	Dhrsx	protein_coding	dehydrogenase/reductase (SDR family) X-linked [Source:RGD Symbol;Acc:1305017]	adh_short
ENSRNOG00000026527	0.336748	0.00317884	Snx32	protein_coding	sorting nexin 32 [Source:RGD Symbol;Acc:1560591]	PX
ENSRNOG00000010620	-0.298778	0.0131306	Ndc1	protein_coding	NDC1 transmembrane nucleoporin [Source:RGD Symbol;Acc:1560173]	-
ENSRNOG00000020696	0.45178	0.00364582	Pmvk	protein_coding	phosphomevalonate kinase [Source:RGD Symbol;Acc:1310812]	-
ENSRNOG00000006911	0.2729	0.0416314	Sptb	protein_coding	spectrin, beta, erythrocytic [Source:RGD Symbol;Acc:1303243]	CH
novel.1466	-0.248255	0.0457434	-	-	PF00429:ENV polyprotein (coat polyprotein)|PF09337:H2C2 zinc finger|PF17919:RNase H-like domain found in reverse transcriptase|PF01140:Matrix protein (MA), p15|PF02093:Gag P30 core shell protein|PF00078:Reverse transcriptase (RNA-dependent DNA polymerase)|PF00607:gag gene protein p24 (core nucleocapsid protein)|PF00077:Retroviral aspartyl protease	Gag_p30
ENSRNOG00000051720	0.441642	0.0065895	Nudc	protein_coding	Nuclear migration protein nudC [Source:UniProtKB/Swiss-Prot;Acc:Q63525]	-
ENSRNOG00000004014	0.270386	0.0423218	Chmp6	protein_coding	charged multivesicular body protein 6 [Source:RGD Symbol;Acc:1565325]	ESCRT-III
ENSRNOG00000005345	-0.311906	0.0123293	Vsnl1	protein_coding	visinin-like 1 [Source:RGD Symbol;Acc:3966]	efhand
ENSRNOG00000018122	0.27094	0.0357036	Tspan17	protein_coding	tetraspanin 17 [Source:RGD Symbol;Acc:1311167]	Tetraspannin
ENSRNOG00000036913	-0.261879	0.0459223	RGD1309621	protein_coding	similar to hypothetical protein FLJ10652 [Source:RGD Symbol;Acc:1309621]	-
ENSRNOG00000016874	-0.261529	0.0224263	Zfp521	protein_coding	zinc finger protein 521 [Source:RGD Symbol;Acc:1307345]	-
ENSRNOG00000013201	0.280466	0.0240805	Tex264	protein_coding	testis expressed 264 [Source:RGD Symbol;Acc:1359353]	-
ENSRNOG00000000954	0.335075	0.0177901	Rpo1-3	protein_coding	RNA polymerase 1-3 [Source:RGD Symbol;Acc:1564358]	-
ENSRNOG00000005715	-0.304365	0.00844551	Lgr4	protein_coding	leucine-rich repeat-containing G protein-coupled receptor 4 [Source:RGD Symbol;Acc:628615]	7tm_1
ENSRNOG00000056753	-0.279955	0.0199907	Hectd2	protein_coding	HECT domain containing E3 ubiquitin protein ligase 2 [Source:RGD Symbol;Acc:1305536]	HECT
ENSRNOG00000018647	0.498431	2.92e-05	Mrpl20	protein_coding	mitochondrial ribosomal protein L20 [Source:RGD Symbol;Acc:1588219]	-
ENSRNOG00000022871	-0.3152	0.0271859	LOC691170	protein_coding	similar to zinc finger protein 84 (HPF2) [Source:RGD Symbol;Acc:1587418]	KRAB
ENSRNOG00000001348	0.344087	0.0022853	Erp29	protein_coding	endoplasmic reticulum protein 29 [Source:RGD Symbol;Acc:619781]	-
ENSRNOG00000019721	0.525235	4.4e-05	Ypel3	protein_coding	yippee-like 3 (Drosophila) [Source:RGD Symbol;Acc:1564579]	-
ENSRNOG00000024641	0.854427	5.91e-12	LOC100910838	protein_coding	neuronal tyrosine-phosphorylated phosphoinositide-3-kinase adapter 1-like [Source:RGD Symbol;Acc:6496186]	-
ENSRNOG00000057848	0.381348	0.000591999	Cacng8	protein_coding	calcium channel, voltage-dependent, gamma subunit 8 [Source:RGD Symbol;Acc:628808]	-
ENSRNOG00000021781	0.270834	0.0431358	Camk1	protein_coding	calcium/calmodulin-dependent protein kinase I [Source:RGD Symbol;Acc:629473]	Pkinase
ENSRNOG00000000493	0.328389	0.011399	Snrpc	protein_coding	small nuclear ribonucleoprotein polypeptide C [Source:RGD Symbol;Acc:1306065]	-
ENSRNOG00000043381	0.302787	0.0286046	Cyth1	protein_coding	cytohesin 1 [Source:RGD Symbol;Acc:620397]	Sec7
ENSRNOG00000018111	0.240362	0.0352583	Slc12a5	protein_coding	solute carrier family 12 (potassium-chloride transporter), member 5 [Source:RGD Symbol;Acc:620811]	AA_permease
ENSRNOG00000019908	0.391516	0.00824999	Lamtor2	protein_coding	late endosomal/lysosomal adaptor, MAPK and MTOR activator 2 [Source:RGD Symbol;Acc:1562501]	-
ENSRNOG00000016338	-0.330612	0.0109193	Fam92a1	protein_coding	family with sequence similarity 92, member A1 [Source:RGD Symbol;Acc:1310681]	-
ENSRNOG00000004160	-0.359161	0.0101527	Prps2	protein_coding	phosphoribosyl pyrophosphate synthetase 2 [Source:RGD Symbol;Acc:3415]	-
ENSRNOG00000020138	0.381049	0.00868889	Slc4a3	protein_coding	solute carrier family 4 (anion exchanger), member 3 [Source:RGD Symbol;Acc:3712]	Band_3_cyto
ENSRNOG00000049931	0.303084	0.0201037	LOC288913	protein_coding	similar to LEYDIG CELL TUMOR 10 KD PROTEIN [Source:RGD Symbol;Acc:735128]	-
ENSRNOG00000050106	0.305405	0.0189671	Rcc1	protein_coding	regulator of chromosome condensation 1 [Source:RGD Symbol;Acc:1592835]	-
ENSRNOG00000024934	-0.280507	0.0450242	Npat	protein_coding	nuclear protein, ataxia-telangiectasia locus [Source:RGD Symbol;Acc:1311947]	-
ENSRNOG00000002753	0.328097	0.039745	Adam11	protein_coding	ADAM metallopeptidase domain 11 [Source:RGD Symbol;Acc:1307515]	-
ENSRNOG00000021224	0.509398	8.16e-05	Mrps26	protein_coding	mitochondrial ribosomal protein S26 [Source:RGD Symbol;Acc:1308733]	-
ENSRNOG00000016655	0.4515	0.000727517	Pex6	protein_coding	peroxisomal biogenesis factor 6 [Source:RGD Symbol;Acc:621637]	AAA
ENSRNOG00000012799	-0.340239	0.00794105	Prkaa1	protein_coding	protein kinase, AMP-activated, alpha 1 catalytic subunit [Source:RGD Symbol;Acc:3387]	Pkinase
ENSRNOG00000008749	0.293076	0.0202046	Col5a1	protein_coding	collagen, type V, alpha 1 [Source:RGD Symbol;Acc:70920]	Collagen
ENSRNOG00000014018	0.3323	0.0270345	St8sia1	protein_coding	ST8 alpha-N-acetyl-neuraminide alpha-2,8-sialyltransferase 1 [Source:RGD Symbol;Acc:3679]	Glyco_transf_29
ENSRNOG00000032803	0.354448	0.011878	LOC100361811	protein_coding	ribosomal protein L21-like [Source:RGD Symbol;Acc:2319363]	-
ENSRNOG00000007240	0.308009	0.0345211	Rrs1	protein_coding	RRS1 ribosome biogenesis regulator homolog (S. cerevisiae) [Source:RGD Symbol;Acc:1311403]	-
ENSRNOG00000009953	-0.302334	0.0298452	Snx16	protein_coding	sorting nexin 16 [Source:RGD Symbol;Acc:620295]	PX
ENSRNOG00000028685	0.302724	0.0211964	Shf	protein_coding	Src homology 2 domain containing F [Source:RGD Symbol;Acc:1562705]	-
ENSRNOG00000043451	-0.290848	0.0487915	Spp1	protein_coding	secreted phosphoprotein 1 [Source:RGD Symbol;Acc:3752]	-
ENSRNOG00000015534	-0.326897	0.0222521	Cnep1r1	protein_coding	CTD nuclear envelope phosphatase 1 regulatory subunit 1 [Source:RGD Symbol;Acc:1308816]	-
ENSRNOG00000014890	0.605422	1.84e-06	Mrpl43	protein_coding	mitochondrial ribosomal protein L43 [Source:RGD Symbol;Acc:1307593]	-
ENSRNOG00000007752	0.436655	0.00247338	Zmynd19	protein_coding	zinc finger, MYND-type containing 19 [Source:RGD Symbol;Acc:735079]	zf-MYND
ENSRNOG00000006962	0.29841	0.0413216	Stk32c	protein_coding	serine/threonine kinase 32C [Source:RGD Symbol;Acc:1305864]	Pkinase
ENSRNOG00000014235	0.390912	0.00585027	Zgpat	protein_coding	zinc finger, CCCH-type with G patch domain [Source:RGD Symbol;Acc:1310801]	G-patch
ENSRNOG00000019754	-0.309438	0.0385583	Gdap2	protein_coding	ganglioside-induced differentiation-associated-protein 2 [Source:RGD Symbol;Acc:1306050]	A1pp
ENSRNOG00000024539	0.481342	0.00299404	Ndufb6	protein_coding	NADH dehydrogenase (ubiquinone) 1 beta subcomplex, 6 [Source:RGD Symbol;Acc:1311354]	-
ENSRNOG00000000122	0.320835	0.0285487	Ak2	protein_coding	adenylate kinase 2 [Source:RGD Symbol;Acc:2077]	ADK
novel.304	-0.355996	0.0123293	-	-	-	-
ENSRNOG00000019295	0.330735	0.0139288	Rab12	protein_coding	RAB12, member RAS oncogene family [Source:RGD Symbol;Acc:3527]	Ras
ENSRNOG00000010420	0.573668	0.000463502	Shfm1	protein_coding	split hand/foot malformation (ectrodactyly) type 1 [Source:RGD Symbol;Acc:1590628]	-
ENSRNOG00000012651	-0.291332	0.042892	Cwc22	protein_coding	CWC22 spliceosome-associated protein [Source:RGD Symbol;Acc:1565385]	-
ENSRNOG00000021132	0.327945	0.0199321	Trmt112	protein_coding	tRNA methyltransferase 11-2 homolog (S. cerevisiae) [Source:RGD Symbol;Acc:1309710]	-
ENSRNOG00000009491	-0.329101	0.0492762	Phc3	protein_coding	polyhomeotic homolog 3 (Drosophila) [Source:RGD Symbol;Acc:1307998]	SAM_1
ENSRNOG00000019340	0.346003	0.0125638	Cep250	protein_coding	centrosomal protein 250 [Source:RGD Symbol;Acc:1562262]	-
ENSRNOG00000045926	0.348973	0.0237446	Lrrc45	protein_coding	leucine rich repeat containing 45 [Source:RGD Symbol;Acc:1590053]	-
ENSRNOG00000015703	0.776411	1.88e-06	Hypk	protein_coding	Huntingtin interacting protein K [Source:RGD Symbol;Acc:1311457]	-
ENSRNOG00000011825	0.596216	9.01e-06	Ndufb3	protein_coding	NADH dehydrogenase (ubiquinone) 1 beta subcomplex 3 [Source:RGD Symbol;Acc:1310737]	-
ENSRNOG00000038572	-0.295272	0.0298246	Ncapg	protein_coding	non-SMC condensin I complex, subunit G [Source:RGD Symbol;Acc:1562646]	-
ENSRNOG00000007532	0.32866	0.0198289	RGD1305178	protein_coding	similar to Hypothetical protein MGC11690 [Source:RGD Symbol;Acc:1305178]	-
ENSRNOG00000019692	0.376122	0.0110615	Metrn	protein_coding	meteorin, glial cell differentiation regulator [Source:RGD Symbol;Acc:1306222]	-
ENSRNOG00000013892	0.369261	0.00452154	Cby1	protein_coding	chibby homolog 1 (Drosophila) [Source:RGD Symbol;Acc:708481]	-
ENSRNOG00000026636	0.36733	0.0130634	Urm1	protein_coding	ubiquitin related modifier 1 [Source:RGD Symbol;Acc:1306599]	-
ENSRNOG00000002828	-0.317237	0.0368769	Tob1	protein_coding	transducer of ErbB-2.1 [Source:RGD Symbol;Acc:621126]	-
ENSRNOG00000024549	0.308528	0.0396398	Mum1	protein_coding	melanoma associated antigen (mutated) 1 [Source:RGD Symbol;Acc:1308340]	-
ENSRNOG00000034272	-0.32348	0.0308944	Pias1	protein_coding	protein inhibitor of activated STAT, 1 [Source:RGD Symbol;Acc:1307843]	zf-MIZ
ENSRNOG00000020431	0.470506	0.00204206	Matk	protein_coding	megakaryocyte-associated tyrosine kinase [Source:RGD Symbol;Acc:69058]	Pkinase_Tyr
ENSRNOG00000021903	-0.343209	0.0308622	Atad5	protein_coding	ATPase family, AAA domain containing 5 [Source:RGD Symbol;Acc:1561464]	AAA
ENSRNOG00000000833	0.351839	0.0278356	Vars2	protein_coding	valyl-tRNA synthetase 2, mitochondrial [Source:RGD Symbol;Acc:1303122]	-
ENSRNOG00000000467	0.358445	0.00622087	Ring1	protein_coding	ring finger protein 1 [Source:RGD Symbol;Acc:3576]	-
ENSRNOG00000052004	-0.379885	0.0149165	Txnl4a	protein_coding	thioredoxin-like 4A [Source:RGD Symbol;Acc:6492735]	-
ENSRNOG00000005298	0.490262	0.000168981	Zfp513	protein_coding	zinc finger protein 513 [Source:RGD Symbol;Acc:1310456]	-
ENSRNOG00000021139	0.463861	0.00158459	Esrra	protein_coding	estrogen related receptor, alpha [Source:RGD Symbol;Acc:1583866]	zf-C4
ENSRNOG00000048699	0.600671	0.000110263	Vps37d	protein_coding	vacuolar protein sorting 37 homolog D (S. cerevisiae) [Source:RGD Symbol;Acc:1587769]	-
ENSRNOG00000014548	-0.305644	0.0204333	Nedd9	protein_coding	neural precursor cell expressed, developmentally down-regulated 9 [Source:RGD Symbol;Acc:1306276]	-
ENSRNOG00000012513	-0.429527	0.00352983	Pdk3	protein_coding	pyruvate dehydrogenase kinase, isozyme 3 [Source:RGD Symbol;Acc:1593276]	HATPase_c
ENSRNOG00000011684	0.347215	0.0187574	Auh	protein_coding	AU RNA binding protein/enoyl-CoA hydratase [Source:RGD Symbol;Acc:1306087]	ECH
ENSRNOG00000029061	0.340009	0.0184407	Hirip3	protein_coding	HIRA interacting protein 3 [Source:RGD Symbol;Acc:1306463]	-
ENSRNOG00000019552	0.417395	0.0249318	Lsm7	protein_coding	LSM7 homolog, U6 small nuclear RNA associated (S. cerevisiae) [Source:RGD Symbol;Acc:1305354]	LSM
ENSRNOG00000003724	0.332687	0.0341369	Mrpl27	protein_coding	mitochondrial ribosomal protein L27 [Source:RGD Symbol;Acc:1309090]	-
ENSRNOG00000012106	0.405345	0.0016886	Dnaja4	protein_coding	DnaJ (Hsp40) homolog, subfamily A, member 4 [Source:RGD Symbol;Acc:1310035]	DnaJ_C
ENSRNOG00000002255	0.37429	0.0133813	Fam162a	protein_coding	family with sequence similarity 162, member A [Source:RGD Symbol;Acc:1590883]	-
ENSRNOG00000038228	0.350462	0.0393884	Serp2	protein_coding	stress-associated endoplasmic reticulum protein family member 2 [Source:RGD Symbol;Acc:1566076]	-
ENSRNOG00000000918	0.382432	0.00951198	Zbed5	protein_coding	zinc finger, BED-type containing 5 [Source:RGD Symbol;Acc:1559988]	-
ENSRNOG00000021231	0.53151	1.68e-05	Lzts3	protein_coding	leucine zipper, putative tumor suppressor family member 3 [Source:RGD Symbol;Acc:631327]	Fez1
ENSRNOG00000050946	0.391724	0.0107183	Fam110a	protein_coding	family with sequence similarity 110, member A [Source:RGD Symbol;Acc:1308904]	-
ENSRNOG00000003455	0.423341	0.00950474	Zfp13	protein_coding	zinc finger protein 13 [Source:RGD Symbol;Acc:1304577]	zf-C2H2
ENSRNOG00000028436	0.344006	0.012254	Rprml	protein_coding	reprimo-like [Source:RGD Symbol;Acc:1589060]	-
ENSRNOG00000031475	0.468166	6.4e-05	Col16a1	protein_coding	collagen, type XVI, alpha 1 [Source:RGD Symbol;Acc:1310982]	Collagen
ENSRNOG00000000488	0.483664	0.000874793	Hmga1	protein_coding	high mobility group AT-hook 1 [Source:RGD Symbol;Acc:628699]	-
ENSRNOG00000014969	0.346747	0.0128202	Lzts2	protein_coding	leucine zipper, putative tumor suppressor 2 [Source:RGD Symbol;Acc:1359249]	Fez1
ENSRNOG00000020426	0.35838	0.0367184	Erf	protein_coding	Ets2 repressor factor [Source:RGD Symbol;Acc:1311991]	Ets
ENSRNOG00000007784	0.375996	0.0237371	Bloc1s1	protein_coding	biogenesis of lysosomal organelles complex-1, subunit 1 [Source:RGD Symbol;Acc:1307564]	GCN5L1
ENSRNOG00000027944	0.433268	0.00699305	Pnmal1	protein_coding	paraneoplastic Ma antigen family-like 1 [Source:RGD Symbol;Acc:1310803]	-
ENSRNOG00000038184	0.535149	0.00433389	Camk2n2	protein_coding	calcium/calmodulin-dependent protein kinase II inhibitor 2 [Source:RGD Symbol;Acc:708411]	-
ENSRNOG00000005074	-0.337415	0.0294634	Arl6ip6	protein_coding	ADP-ribosylation factor-like 6 interacting protein 6 [Source:RGD Symbol;Acc:1564819]	-
ENSRNOG00000048848	0.515657	0.00118978	Ccdc9	protein_coding	coiled-coil domain containing 9 [Source:RGD Symbol;Acc:1584422]	-
ENSRNOG00000056855	0.38296	0.0158786	AABR07042397.1	protein_coding	Protein LOC100360413 [Source:UniProtKB/TrEMBL;Acc:M0R757]	GTP_EFTU
ENSRNOG00000013851	-0.31496	0.0413751	Spry4	protein_coding	sprouty homolog 4 (Drosophila) [Source:RGD Symbol;Acc:1305324]	-
ENSRNOG00000061630	-0.398668	0.0156484	AABR07009834.1	protein_coding	-	-
ENSRNOG00000015632	0.328485	0.0479806	Taf1c	protein_coding	TATA box binding protein (Tbp)-associated factor, RNA polymerase I, C [Source:RGD Symbol;Acc:1305658]	-
ENSRNOG00000022153	0.451559	0.00603004	Tmem134	protein_coding	transmembrane protein 134 [Source:RGD Symbol;Acc:1305824]	-
ENSRNOG00000009303	-0.391968	0.00603004	Zwilch	protein_coding	zwilch kinetochore protein [Source:RGD Symbol;Acc:1583880]	-
ENSRNOG00000010286	-0.425458	0.0043555	Cast	protein_coding	calpastatin [Source:RGD Symbol;Acc:2278]	-
ENSRNOG00000059857	0.392519	0.0256491	Rnd1	protein_coding	Rho family GTPase 1 [Source:RGD Symbol;Acc:1306338]	Ras
ENSRNOG00000005468	0.326515	0.0391626	Rbm28	protein_coding	RNA binding motif protein 28 [Source:RGD Symbol;Acc:1311336]	RRM_1
ENSRNOG00000058908	-0.479299	0.00543033	AC135696.1	protein_coding	high mobility group box 1 (Hmgb1), mRNA [Source:RefSeq mRNA;Acc:NM_012963]	HMG_box
ENSRNOG00000029490	0.488879	0.00474925	LOC102553763	protein_coding	zinc finger protein 768-like [Source:RGD Symbol;Acc:7609558]	zf-C2H2
ENSRNOG00000029055	-0.348312	0.0289586	Ttk	protein_coding	Ttk protein kinase [Source:RGD Symbol;Acc:1305558]	Pkinase
novel.1302	-0.414181	0.0185875	-	-	-	-
ENSRNOG00000021232	0.677037	8.3e-07	Ddrgk1	protein_coding	DDRGK domain containing 1 [Source:RGD Symbol;Acc:1309979]	-
ENSRNOG00000059894	-0.307747	0.0464045	Hmmr	protein_coding	hyaluronan mediated motility receptor (RHAMM) [Source:RGD Symbol;Acc:2805]	-
ENSRNOG00000000473	0.470584	0.00294057	Pfdn6	protein_coding	prefoldin subunit 6 [Source:RGD Symbol;Acc:1303006]	-
novel.60	0.592883	0.000539405	-	-	-	-
ENSRNOG00000002186	0.322632	0.0452917	Nudt9	protein_coding	nudix (nucleoside diphosphate linked moiety X)-type motif 9 [Source:RGD Symbol;Acc:1359522]	NUDIX
ENSRNOG00000000161	-0.322739	0.049574	Chm	protein_coding	choroideremia (Rab escort protein 1) [Source:RGD Symbol;Acc:2340]	-
ENSRNOG00000022247	0.42332	0.00340459	Nr2c2ap	protein_coding	nuclear receptor 2C2-associated protein [Source:RGD Symbol;Acc:1561190]	-
ENSRNOG00000011024	-0.316329	0.0391626	Zdhhc20	protein_coding	zinc finger, DHHC-type containing 20 [Source:RGD Symbol;Acc:1305755]	-
ENSRNOG00000010515	-0.409859	0.00497463	Trim59	protein_coding	tripartite motif-containing 59 [Source:RGD Symbol;Acc:1311956]	zf-B_box
ENSRNOG00000020478	0.300864	0.0396904	Camk4	protein_coding	calcium/calmodulin-dependent protein kinase IV [Source:RGD Symbol;Acc:2264]	Pkinase
ENSRNOG00000005556	0.540662	0.000393237	Snrpf	protein_coding	small nuclear ribonucleoprotein polypeptide F [Source:RGD Symbol;Acc:1588229]	-
ENSRNOG00000005034	0.437666	0.00585027	Arhgef25	protein_coding	Rho guanine nucleotide exchange factor (GEF) 25 [Source:RGD Symbol;Acc:735210]	RhoGEF
ENSRNOG00000012630	0.296288	0.0475525	Rhoc	protein_coding	ras homolog family member C [Source:RGD Symbol;Acc:1304965]	Ras
ENSRNOG00000002423	0.386789	0.0221329	Fam114a2	protein_coding	family with sequence similarity 114, member A2 [Source:RGD Symbol;Acc:1305362]	-
ENSRNOG00000058030	-0.457792	0.0106873	Zfp229	protein_coding	zinc finger protein 229 [Source:MGI Symbol;Acc:MGI:2679295]	-
ENSRNOG00000028350	0.40953	0.0227078	Arse	protein_coding	arylsulfatase E [Source:RGD Symbol;Acc:1304917]	Sulfatase
ENSRNOG00000017397	0.357506	0.0317096	Upf3a	protein_coding	UPF3 regulator of nonsense transcripts homolog A (yeast) [Source:RGD Symbol;Acc:1308778]	-
ENSRNOG00000028166	0.49533	0.00235771	Asmtl	protein_coding	acetylserotonin O-methyltransferase-like [Source:RGD Symbol;Acc:1306877]	Maf
ENSRNOG00000009298	0.369152	0.023545	Fbxo44	protein_coding	F-box protein 44 [Source:RGD Symbol;Acc:1562463]	-
ENSRNOG00000015660	-0.365919	0.0422417	Pex3	protein_coding	peroxisomal biogenesis factor 3 [Source:RGD Symbol;Acc:621636]	-
ENSRNOG00000011663	0.461045	0.0185875	Rnf7	protein_coding	ring finger protein 7 [Source:RGD Symbol;Acc:1311048]	-
novel.640	-0.458473	0.0109193	-	-	-	-
ENSRNOG00000023591	-0.325102	0.0385668	Ppp2r3c	protein_coding	protein phosphatase 2, regulatory subunit B'', gamma [Source:RGD Symbol;Acc:1309207]	-
ENSRNOG00000007792	0.429452	0.010111	Gcc1	protein_coding	GRIP and coiled-coil domain containing 1 [Source:RGD Symbol;Acc:2319954]	-
ENSRNOG00000010972	0.286379	0.0491813	Neurog2	protein_coding	neurogenin 2 [Source:RGD Symbol;Acc:1309061]	HLH
ENSRNOG00000020464	0.637197	5.32e-05	Mrpl54	protein_coding	mitochondrial ribosomal protein L54 [Source:RGD Symbol;Acc:1305694]	-
ENSRNOG00000001163	0.361232	0.0255188	Srsf9	protein_coding	serine/arginine-rich splicing factor 9 [Source:RGD Symbol;Acc:1309495]	RRM_1
ENSRNOG00000053258	-0.619734	0.00235143	Faim2	protein_coding	Protein lifeguard 2 [Source:UniProtKB/Swiss-Prot;Acc:O88407]	-
ENSRNOG00000049370	0.36422	0.0260733	Lsm6	protein_coding	LSM6 homolog, U6 small nuclear RNA associated (S. cerevisiae) [Source:RGD Symbol;Acc:1561937]	-
novel.607	-0.390198	0.0204234	-	-	-	-
ENSRNOG00000015308	-0.32755	0.0411012	Pbk	protein_coding	PDZ binding kinase [Source:RGD Symbol;Acc:1309565]	Pkinase
ENSRNOG00000018916	0.695426	1.98e-05	Bcl7c	protein_coding	B-cell CLL/lymphoma 7C [Source:RGD Symbol;Acc:1308439]	-
ENSRNOG00000046560	0.52784	0.000604601	AC109096.1	pseudogene	-	-
novel.1370	-0.367833	0.0496789	-	-	-	-
ENSRNOG00000016587	-0.367439	0.0151051	Ninj1	protein_coding	ninjurin 1 [Source:RGD Symbol;Acc:3179]	-
ENSRNOG00000018359	0.382508	0.040425	Smad7	protein_coding	SMAD family member 7 [Source:RGD Symbol;Acc:69314]	MH2
ENSRNOG00000056038	0.374499	0.0370395	Ehbp1l1	protein_coding	EH domain binding protein 1-like 1 [Source:MGI Symbol;Acc:MGI:3612340]	CH
ENSRNOG00000033575	0.39101	0.0222521	Emid1	protein_coding	EMI domain containing 1 [Source:RGD Symbol;Acc:1593795]	-
ENSRNOG00000021153	0.673368	0.000538167	Fkbp2	protein_coding	FK506 binding protein 2 [Source:RGD Symbol;Acc:1560660]	FKBP_C
ENSRNOG00000001747	0.702511	0.00411987	Pak2	protein_coding	p21 protein (Cdc42/Rac)-activated kinase 2 [Source:RGD Symbol;Acc:61953]	Pkinase
ENSRNOG00000021540	0.502279	0.00446554	RGD1563441	protein_coding	similar to RIKEN cDNA A030009H04 [Source:RGD Symbol;Acc:1563441]	-
ENSRNOG00000061146	0.418265	0.0241962	Gar1	protein_coding	H/ACA ribonucleoprotein complex subunit 1 [Source:UniProtKB/Swiss-Prot;Acc:Q6AYA1]	-
ENSRNOG00000001277	0.380314	0.0401356	Mafk	protein_coding	v-maf avian musculoaponeurotic fibrosarcoma oncogene homolog K [Source:RGD Symbol;Acc:628633]	bZIP_Maf
ENSRNOG00000015304	0.619123	0.00235771	Tmem160	protein_coding	transmembrane protein 160 [Source:RGD Symbol;Acc:1564549]	-
ENSRNOG00000002407	0.354707	0.0488428	Pdxdc1	protein_coding	pyridoxal-dependent decarboxylase domain containing 1 [Source:RGD Symbol;Acc:1562597]	-
ENSRNOG00000014556	-0.388668	0.023286	Cdh20	protein_coding	cadherin 20 [Source:RGD Symbol;Acc:1305438]	Cadherin
ENSRNOG00000051286	0.605957	0.000769576	LOC100911516	protein_coding	coiled-coil-helix-coiled-coil-helix domain-containing protein 2, mitochondrial-like [Source:RGD Symbol;Acc:6492335]	-
ENSRNOG00000013090	0.378214	0.0376013	Gadd45g	protein_coding	growth arrest and DNA-damage-inducible, gamma [Source:RGD Symbol;Acc:1311796]	-
ENSRNOG00000014092	0.543006	0.00126151	Paip2b	protein_coding	poly(A) binding protein interacting protein 2B [Source:RGD Symbol;Acc:1307930]	PAM2
ENSRNOG00000056298	0.653346	0.00235771	AABR07044959.1	pseudogene	-	-
ENSRNOG00000005496	-0.37558	0.0405144	Ing3	protein_coding	inhibitor of growth family, member 3 [Source:RGD Symbol;Acc:1310556]	-
ENSRNOG00000045829	-0.440571	0.0294646	Thbs1	protein_coding	thrombospondin 1 [Source:RGD Symbol;Acc:1588455]	TSP_C
ENSRNOG00000033261	-0.335574	0.0191827	Fam107a	protein_coding	family with sequence similarity 107, member A [Source:RGD Symbol;Acc:1306327]	-
ENSRNOG00000021395	0.612702	0.000171425	LOC100363452	protein_coding	ribosomal protein S8-like [Source:RGD Symbol;Acc:2322993]	-
ENSRNOG00000043114	1.02583	6.29e-06	Tomm7	protein_coding	translocase of outer mitochondrial membrane 7 homolog (yeast) [Source:RGD Symbol;Acc:1591393]	-
ENSRNOG00000049355	0.7145	7.09e-06	MGC109340	protein_coding	similar to Microsomal signal peptidase 23 kDa subunit (SPase 22 kDa subunit) (SPC22/23) [Source:RGD Symbol;Acc:1563536]	-
ENSRNOG00000008334	0.385247	0.0242471	Crocc	protein_coding	ciliary rootlet coiled-coil, rootletin [Source:RGD Symbol;Acc:1305364]	-
ENSRNOG00000056098	0.444883	0.0400512	Tfpt	protein_coding	TCF3 (E2A) fusion partner [Source:MGI Symbol;Acc:MGI:1916964]	-
ENSRNOG00000008516	0.459815	0.0185875	LOC688684	protein_coding	similar to 60S ribosomal protein L32 [Source:RGD Symbol;Acc:1586416]	-
ENSRNOG00000020938	0.353659	0.0396379	Ppp1r15a	protein_coding	protein phosphatase 1, regulatory subunit 15A [Source:RGD Symbol;Acc:621526]	-
novel.1419	-2.2462	0.0330234	-	-	PF00443:Ubiquitin carboxyl-terminal hydrolase|PF00627:UBA/TS-N domain	UCH
ENSRNOG00000060542	-0.365127	0.0461309	Mid2	protein_coding	midline 2 [Source:MGI Symbol;Acc:MGI:1344333]	SPRY
ENSRNOG00000018681	0.47324	0.0189671	LOC100910255	protein_coding	nestin-like [Source:RGD Symbol;Acc:6499605]	Filament
ENSRNOG00000039017	0.388641	0.0413751	Naa50	protein_coding	N(alpha)-acetyltransferase 50, NatE catalytic subunit [Source:RGD Symbol;Acc:1310944]	Acetyltransf_1
ENSRNOG00000017847	0.446149	0.0271859	Rps19bp1	protein_coding	ribosomal protein S19 binding protein 1 [Source:RGD Symbol;Acc:1562823]	-
ENSRNOG00000001060	0.527774	0.0285791	Snrnp35	protein_coding	small nuclear ribonucleoprotein 35 (U11/U12) [Source:RGD Symbol;Acc:1310724]	RRM_1
ENSRNOG00000018929	-0.398284	0.0403878	Kif20b	protein_coding	kinesin family member 20B [Source:RGD Symbol;Acc:1308497]	Kinesin
novel.491	-1.02102	1.72e-06	-	-	PF08332:Calcium/calmodulin dependent protein kinase II association domain|PF00069:Protein kinase domain	Pkinase
ENSRNOG00000000917	0.563049	0.00264397	Nupr1l	protein_coding	nuclear protein, transcriptional regulator, 1-like [Source:RGD Symbol;Acc:1560258]	-
ENSRNOG00000029038	-0.41565	0.0204333	Gemin8	protein_coding	gem (nuclear organelle) associated protein 8 [Source:RGD Symbol;Acc:1359160]	-
ENSRNOG00000001478	1.05309	1.23e-06	Gtf2ird1	protein_coding	GTF2I repeat domain containing 1 [Source:RGD Symbol;Acc:620856]	-
ENSRNOG00000007817	-0.362394	0.0286046	Kctd6	protein_coding	potassium channel tetramerization domain containing 6 [Source:RGD Symbol;Acc:1308208]	K_tetra
ENSRNOG00000024149	0.658651	6.53e-05	Prr18	protein_coding	proline rich 18 [Source:RGD Symbol;Acc:1564079]	-
ENSRNOG00000025970	-0.551905	0.0224683	LOC102551819	pseudogene	U3 small nucleolar RNA-associated protein 14 homolog B-like [Source:RGD Symbol;Acc:7514331]	Utp14
ENSRNOG00000055564	0.690724	0.00414895	RGD1564664	protein_coding	similar to LOC387763 protein [Source:RGD Symbol;Acc:1564664]	-
ENSRNOG00000055962	-0.602313	0.00231405	Bgn	protein_coding	Biglycan [Source:UniProtKB/Swiss-Prot;Acc:P47853]	-
ENSRNOG00000025179	0.494355	0.0131338	LOC100361061	pseudogene	ribosomal protein L13a-like [Source:RGD Symbol;Acc:2320899]	-
ENSRNOG00000024310	0.538691	0.0307924	Kcnf1	protein_coding	potassium channel, voltage-gated modifier subfamily F, member 1 [Source:RGD Symbol;Acc:631414]	Ion_trans
novel.910	0.44198	0.0187046	-	-	-	-
ENSRNOG00000050169	0.481413	0.0199907	Pet100	protein_coding	PET100 homolog (S. cerevisiae) [Source:RGD Symbol;Acc:1585222]	-
ENSRNOG00000000506	0.578287	0.000889524	Tead3	protein_coding	TEA domain family member 3 [Source:RGD Symbol;Acc:1311583]	TEA
ENSRNOG00000009823	0.714675	0.00224714	Naa38	protein_coding	N(alpha)-acetyltransferase 38, NatC auxiliary subunit [Source:RGD Symbol;Acc:1559617]	LSM
ENSRNOG00000048193	0.918918	0.000329162	Hnrnph3	protein_coding	heterogeneous nuclear ribonucleoprotein H3 (2H9) [Source:RGD Symbol;Acc:1310019]	RRM_1
ENSRNOG00000050978	0.655474	0.00060771	LOC100911295	protein_coding	non-histone chromosomal protein HMG-14-like [Source:RGD Symbol;Acc:6494054]	-
ENSRNOG00000002323	-0.395955	0.0378546	RGD1566265	protein_coding	similar to RIKEN cDNA 2610002M06 [Source:RGD Symbol;Acc:1566265]	ESCRT-III
ENSRNOG00000005141	-0.457158	0.0309459	Hus1	protein_coding	HUS1 checkpoint homolog (S. pombe) [Source:RGD Symbol;Acc:1591976]	-
ENSRNOG00000042211	0.576208	0.0139909	Tmem240	protein_coding	transmembrane protein 240 [Source:RGD Symbol;Acc:2318117]	-
ENSRNOG00000040045	-0.404461	0.0368979	Crnkl1	protein_coding	crooked neck pre-mRNA splicing factor 1 [Source:EntrezGene;Acc:100910202]	-
ENSRNOG00000020623	0.453645	0.0185922	Aldh16a1	protein_coding	aldehyde dehydrogenase 16 family, member A1 [Source:RGD Symbol;Acc:1566295]	Aldedh
ENSRNOG00000006797	-0.490524	0.0317974	Zfp280c	protein_coding	zinc finger protein 280C [Source:RGD Symbol;Acc:1564669]	-
ENSRNOG00000053247	0.41988	0.0455667	Snx21	protein_coding	sorting nexin family member 21 [Source:MGI Symbol;Acc:MGI:1917729]	PX
ENSRNOG00000012807	0.859663	1.14e-06	C1qa	protein_coding	complement component 1, q subcomponent, A chain [Source:RGD Symbol;Acc:1306716]	Collagen
novel.1480	4.11745	6.24e-05	-	-	PF01602:Adaptin N terminal region	-
ENSRNOG00000047089	0.794254	0.000384292	Alkbh7	protein_coding	alkB, alkylation repair homolog 7 (E. coli) [Source:RGD Symbol;Acc:1598126]	-
ENSRNOG00000032414	-0.527619	0.010947	Tmem161b	protein_coding	transmembrane protein 161B [Source:RGD Symbol;Acc:1309660]	-
ENSRNOG00000022267	0.576586	0.00139422	Pabpc1l2a	processed_pseudogene	poly(A) binding protein, cytoplasmic 1-like 2A [Source:RGD Symbol;Acc:1566367]	RRM_1
ENSRNOG00000048248	-4.66318	0.010698	AABR07000699.1	protein_coding	Protein LOC100910446 [Source:UniProtKB/TrEMBL;Acc:M0R930]	-
ENSRNOG00000022164	0.492869	0.0256491	Zscan2	protein_coding	zinc finger and SCAN domain containing 2 [Source:RGD Symbol;Acc:1584548]	SCAN
ENSRNOG00000053084	0.411562	0.0385668	Fuz	protein_coding	-	-
ENSRNOG00000039207	0.606735	0.0039683	Ccdc71l	protein_coding	coiled-coil domain containing 71-like [Source:RGD Symbol;Acc:1560812]	-
ENSRNOG00000020014	0.45996	0.00573355	Myh14	protein_coding	myosin, heavy chain 14, non-muscle [Source:RGD Symbol;Acc:1306821]	Myosin_tail_1
ENSRNOG00000008026	0.546016	0.00642963	C2cd4c	protein_coding	C2 calcium-dependent domain containing 4C [Source:RGD Symbol;Acc:1561354]	C2
ENSRNOG00000032635	0.710267	0.000666168	LOC100360117	protein_coding	ribosomal protein L8-like [Source:RGD Symbol;Acc:2322732]	Ribosomal_L2_C
ENSRNOG00000038478	-0.562127	0.0452917	RGD1563668	protein_coding	similar to High mobility group protein 1 (HMG-1) [Source:RGD Symbol;Acc:1563668]	HMG_box
ENSRNOG00000039183	-0.441642	0.0361481	RGD1310335	protein_coding	similar to RIKEN cDNA C330027C09 [Source:RGD Symbol;Acc:1310335]	-
ENSRNOG00000055936	0.455375	0.0442051	Trnp1	protein_coding	TMF1-regulated nuclear protein 1 [Source:MGI Symbol;Acc:MGI:1916789]	-
ENSRNOG00000015921	-0.422399	0.0459223	Esco2	protein_coding	establishment of sister chromatid cohesion N-acetyltransferase 2 [Source:RGD Symbol;Acc:1593313]	-
ENSRNOG00000026840	0.512282	0.0114782	Thap3	protein_coding	THAP domain containing, apoptosis associated protein 3 [Source:RGD Symbol;Acc:1308109]	THAP
ENSRNOG00000042838	0.406778	0.0424284	Junb	protein_coding	jun B proto-oncogene [Source:RGD Symbol;Acc:2944]	Jun
ENSRNOG00000005037	-0.491905	0.0202924	Kif18a	protein_coding	kinesin family member 18A [Source:RGD Symbol;Acc:1561740]	Kinesin
ENSRNOG00000015866	0.601302	0.0035243	Hint2	protein_coding	histidine triad nucleotide binding protein 2 [Source:RGD Symbol;Acc:1308910]	HIT
ENSRNOG00000052945	0.549075	0.0135905	AABR07002969.1	lincRNA	-	AMP_N
ENSRNOG00000004205	0.655231	0.0210853	Pkdcc	protein_coding	protein kinase domain containing, cytoplasmic [Source:RGD Symbol;Acc:1311939]	-
ENSRNOG00000013968	0.580024	0.0110615	Comtd1	protein_coding	catechol-O-methyltransferase domain containing 1 [Source:RGD Symbol;Acc:1306581]	-
ENSRNOG00000019873	0.435671	0.0488481	LOC102551660	protein_coding	echinoderm microtubule-associated protein-like 3-like [Source:RGD Symbol;Acc:7630023]	-
ENSRNOG00000060005	0.75013	0.000793257	Surf4	protein_coding	surfeit 4 [Source:RGD Symbol;Acc:1561980]	SURF4
ENSRNOG00000012582	0.476989	0.0257601	Eif4ebp1	protein_coding	eukaryotic translation initiation factor 4E binding protein 1 [Source:RGD Symbol;Acc:620259]	-
ENSRNOG00000058545	0.475413	0.0349496	Arhgap4	protein_coding	Rho GTPase activating protein 4 [Source:MGI Symbol;Acc:MGI:2159577]	RhoGAP
ENSRNOG00000050367	0.502282	0.0410014	AABR07019093.1	miRNA	-	-
ENSRNOG00000026286	0.441959	0.0464045	Nhlrc1	protein_coding	NHL repeat containing E3 ubiquitin protein ligase 1 [Source:RGD Symbol;Acc:735081]	-
novel.1198	0.629728	0.0410014	-	-	-	-
ENSRNOG00000049020	0.884628	2.2e-05	Tceal3	protein_coding	transcription elongation factor A (SII)-like 3 [Source:RGD Symbol;Acc:1562504]	-
ENSRNOG00000013975	0.742599	0.0466155	RGD1562948	protein_coding	similar to Ab2-076 [Source:RGD Symbol;Acc:1562948]	Thiolase_N
ENSRNOG00000056617	0.626044	0.0139909	LOC103689945	protein_coding	zinc finger SWIM domain-containing protein 8-like [Source:RGD Symbol;Acc:9188719]	-
ENSRNOG00000007227	0.94662	0.000237232	Mien1	protein_coding	migration and invasion enhancer 1 [Source:RGD Symbol;Acc:1306682]	-
ENSRNOG00000052022	0.463729	0.0211029	Pnma3	protein_coding	Protein Pnma3; RCG19951 [Source:UniProtKB/TrEMBL;Acc:D3Z8Y9]	-
ENSRNOG00000052038	0.540735	0.0281039	Haus8	protein_coding	HAUS augmin-like complex subunit 8 [Source:UniProtKB/Swiss-Prot;Acc:Q5BK57]	-
ENSRNOG00000006604	0.590283	0.00605414	Thy1	protein_coding	Thy-1 cell surface antigen [Source:RGD Symbol;Acc:3860]	ig
ENSRNOG00000011226	0.653403	0.00894747	Timm8a1	protein_coding	translocase of inner mitochondrial membrane 8 homolog A1 (yeast) [Source:EntrezGene;Acc:84383]	-
novel.1205	0.780565	0.000149863	-	-	-	-
ENSRNOG00000017858	0.54209	0.0352429	Tsr3	protein_coding	TSR3, 20S rRNA accumulation [Source:RGD Symbol;Acc:1565744]	-
ENSRNOG00000014887	-0.612337	0.032015	Homez	protein_coding	homeobox and leucine zipper encoding [Source:RGD Symbol;Acc:628904]	-
novel.1110	0.434379	0.0326598	-	-	-	-
ENSRNOG00000003242	-0.622248	0.00193267	Gulp1	protein_coding	GULP, engulfment adaptor PTB domain containing 1 [Source:RGD Symbol;Acc:1306380]	PID
ENSRNOG00000006744	0.641169	0.0339426	Acyp1	protein_coding	acylphosphatase 1, erythrocyte (common) type [Source:RGD Symbol;Acc:1311327]	-
ENSRNOG00000049236	1.08669	0.000718499	LOC100911597	protein_coding	myosin-9-like [Source:RGD Symbol;Acc:6492022]	Myosin_head
ENSRNOG00000023093	-0.601441	0.0087408	Mis18bp1	protein_coding	MIS18 binding protein 1 [Source:RGD Symbol;Acc:1594757]	-
ENSRNOG00000037960	0.575842	0.0202046	LOC682489	protein_coding	similar to Y97E10AL.1 [Source:RGD Symbol;Acc:1583403]	-
ENSRNOG00000038911	-0.603417	0.0271859	AABR07067499.1	protein_coding	Uncharacterized protein [Source:UniProtKB/TrEMBL;Acc:D3ZX99]	-
ENSRNOG00000049105	-0.966742	0.00401277	AC095947.2	processed_pseudogene	-	-
novel.1309	0.552172	0.0484058	-	-	-	-
ENSRNOG00000002783	-0.570553	0.0352817	Serpinc1	protein_coding	serpin peptidase inhibitor, clade C (antithrombin), member 1 [Source:RGD Symbol;Acc:1307404]	Serpin
ENSRNOG00000047447	0.53483	0.0352429	AC115420.2	protein_coding	Uncharacterized protein [Source:UniProtKB/TrEMBL;Acc:M0R4I5]	-
ENSRNOG00000003208	-0.526114	0.0316386	Ercc6l	protein_coding	excision repair cross-complementation group 6-like [Source:RGD Symbol;Acc:1565734]	SNF2_N
ENSRNOG00000048843	0.70283	0.00914405	Tsfm	protein_coding	Ts translation elongation factor, mitochondrial [Source:RGD Symbol;Acc:1593058]	-
ENSRNOG00000056485	-0.649698	0.0140103	AABR07024291.2	protein_coding	-	Metallophos
ENSRNOG00000011984	0.480628	0.0488428	Cxcl14	protein_coding	chemokine (C-X-C motif) ligand 14 [Source:RGD Symbol;Acc:1307406]	-
ENSRNOG00000021507	-0.535827	0.0281097	LOC100910839	processed_transcript	leucine zipper protein 2-like [Source:RGD Symbol;Acc:6496163]	-
ENSRNOG00000046621	0.58803	0.0265472	AABR07043748.1	protein_coding	Eukaryotic translation initiation factor 5B [Source:UniProtKB/TrEMBL;Acc:M0R7Z0]	GTP_EFTU
ENSRNOG00000046318	0.85057	0.00482416	LOC100910689	protein_coding	cytochrome c oxidase assembly protein COX11, mitochondrial-like [Source:RGD Symbol;Acc:6497536]	-
ENSRNOG00000033100	-0.619175	0.0403248	AABR07054189.1	processed_pseudogene	-	Ferritin
ENSRNOG00000048506	0.59906	0.0271859	Inpp5b	protein_coding	inositol polyphosphate-5-phosphatase B [Source:RGD Symbol;Acc:1311511]	RhoGAP
ENSRNOG00000046280	0.985086	1.39e-05	Tceal5	protein_coding	transcription elongation factor A (SII)-like 5 [Source:RGD Symbol;Acc:1594149]	-
ENSRNOG00000054614	1.94949	1.27e-15	AABR07002779.1	protein_coding	-	-
ENSRNOG00000053025	-0.72206	0.00992649	AC130391.3	protein_coding	TCP binding protein 2 [Source:UniProtKB/TrEMBL;Acc:B2BF95]	-
ENSRNOG00000020922	-0.605622	0.0202046	Hspb6	protein_coding	heat shock protein, alpha-crystallin-related, B6 [Source:RGD Symbol;Acc:621554]	-
ENSRNOG00000058393	1.1763	6.07e-05	Taf15	protein_coding	TAF15 RNA polymerase II, TATA box binding protein (TBP)-associated factor [Source:RGD Symbol;Acc:1309595]	RRM_1
ENSRNOG00000055179	5.10285	0.000626173	Tsen34	protein_coding	Protein LOC100909510; tRNA splicing endonuclease 34 homolog (S. cerevisiae); tRNA splicing endonuclease 34 homolog, isoform CRA_b [Source:UniProtKB/TrEMBL;Acc:Q5XIB7]	-
ENSRNOG00000046871	0.634871	0.0202046	LOC681367	protein_coding	hypothetical protein LOC681367 [Source:RGD Symbol;Acc:1596723]	-
ENSRNOG00000021183	3.21643	0.0088934	Rcor2	protein_coding	REST corepressor 2 [Source:RGD Symbol;Acc:1359467]	ELM2
ENSRNOG00000007097	0.690508	0.037217	Gpatch3	protein_coding	G patch domain containing 3 [Source:RGD Symbol;Acc:1311216]	G-patch
ENSRNOG00000017330	1.05578	0.0145392	Gm9905	protein_coding	predicted gene 9905 [Source:MGI Symbol;Acc:MGI:3642311]	-
ENSRNOG00000021442	0.594051	0.0373337	Hddc2	protein_coding	HD domain containing 2 [Source:RGD Symbol;Acc:1307562]	-
ENSRNOG00000052444	-0.513832	0.0405144	RGD1563091	protein_coding	similar to OEF2 [Source:RGD Symbol;Acc:1563091]	-
ENSRNOG00000000748	-0.828346	0.0151229	AABR07044273.1	processed_pseudogene	-	Cofilin_ADF
ENSRNOG00000029145	-0.678761	0.0424331	AY172581.2	Mt_tRNA	-	-
ENSRNOG00000021053	0.829533	0.0185875	Lsr	protein_coding	lipolysis stimulated lipoprotein receptor [Source:RGD Symbol;Acc:69236]	-
ENSRNOG00000009288	-0.758314	0.0270345	Fgf14	protein_coding	fibroblast growth factor 14 [Source:RGD Symbol;Acc:620165]	-
ENSRNOG00000053070	0.992223	0.00113554	AABR07053749.1	lincRNA	-	-
novel.418	1.37348	3.19e-05	-	-	-	-
ENSRNOG00000025075	0.669579	0.0352122	Relt	protein_coding	RELT tumor necrosis factor receptor [Source:RGD Symbol;Acc:1305381]	-
ENSRNOG00000014642	0.656499	0.0242265	Morn1	protein_coding	MORN repeat containing 1 [Source:RGD Symbol;Acc:1359433]	MORN
ENSRNOG00000005135	-0.866039	0.0142896	RGD1562161	protein_coding	similar to chromosome X open reading frame 23 [Source:RGD Symbol;Acc:1562161]	-
ENSRNOG00000033152	1.06296	0.00304989	LOC100360679	protein_coding	ribosomal protein S18-like [Source:RGD Symbol;Acc:2321678]	-
ENSRNOG00000027006	1.03278	0.00195228	Hnrnpa3	protein_coding	heterogeneous nuclear ribonucleoprotein A3 [Source:RGD Symbol;Acc:727807]	RRM_1
ENSRNOG00000050061	0.885017	0.0172562	Mcart1	protein_coding	mitochondrial carrier triple repeat 1 [Source:RGD Symbol;Acc:1305190]	Mito_carr
ENSRNOG00000019920	0.795354	0.0108418	Doc2a	protein_coding	double C2-like domains, alpha [Source:RGD Symbol;Acc:620518]	C2
ENSRNOG00000003049	0.857208	0.00598969	Hsd17b10	protein_coding	hydroxysteroid (17-beta) dehydrogenase 10 [Source:RGD Symbol;Acc:69231]	adh_short
ENSRNOG00000003224	1.28682	0.000227471	Nudt16l1	protein_coding	nudix (nucleoside diphosphate linked moiety X)-type motif 16-like 1 [Source:RGD Symbol;Acc:1561451]	-
ENSRNOG00000020357	0.814024	0.0189671	Msto1	protein_coding	misato 1, mitochondrial distribution and morphology regulator [Source:RGD Symbol;Acc:1306110]	-
ENSRNOG00000056454	0.77437	0.0326967	AC096600.1	miRNA	-	-
novel.1499	0.728814	0.0471409	-	-	PF04031:Las1-like	-
ENSRNOG00000046379	4.8839	0.00147103	LOC100912604	protein_coding	spermidine synthase-like [Source:RGD Symbol;Acc:6485978]	-
ENSRNOG00000045543	0.811393	0.0416314	Frat2	protein_coding	frequently rearranged in advanced T-cell lymphomas 2 [Source:RGD Symbol;Acc:1591882]	-
ENSRNOG00000038047	-0.660015	0.0389248	Mt1	protein_coding	metallothionein 1 [Source:RGD Symbol;Acc:3117]	-
ENSRNOG00000009371	4.15138	0.00268282	LOC100909750	protein_coding	tyrosine-protein kinase ABL1-like [Source:RGD Symbol;Acc:6502032]	Pkinase_Tyr
ENSRNOG00000014992	2.82679	0.0134273	M6pr	protein_coding	mannose-6-phosphate receptor, cation dependent [Source:RGD Symbol;Acc:1359355]	-
ENSRNOG00000046785	0.81631	0.0351908	Col23a1	protein_coding	collagen, type XXIII, alpha 1 [Source:RGD Symbol;Acc:727898]	Collagen
ENSRNOG00000023386	5.20296	0.00193267	Gorasp2	protein_coding	golgi reassembly stacking protein 2 [Source:RGD Symbol;Acc:619911]	-
ENSRNOG00000050877	2.56083	0.0351586	LOC100912538	protein_coding	centrin-3-like [Source:RGD Symbol;Acc:6486167]	-
