# Supplementary material for: Differential Effects of the G-Protein-Coupled Estrogen Receptor (GPER) on Rat Embryonic (E18) Hippocampal and Cortical Neurons
Source: eNeuro. 2022 Jul 14;9(4):ENEURO.0475-21.2022. doi: 10.1523/ENEURO.0475-21.2022 (PMC9291730; doi:10.1523/ENEURO.0475-21.2022)
Supplement: Extended Data Figure 9-2 — GO analysis of the differentially expressed genes in response to either G1 or E2 treatment in cortical cultures. Download Figure 9-2, XLS file. [file enu-eN-NWR-0475-21-s05.xls]

## Sheet: Cortex_G1_significant
Extended Data Figure 9-2. Significantly regulated genes after G1 treatment in cortical cultures
	Cx G1 vx Cx Veh
gene_id	log2FoldChange	padj	gene_name	gene_biotype	gene_description	tf_family
ENSRNOG00000037911	-0.4111	0.0442641	LOC680227	protein_coding	LRRGT00193 [Source:RGD Symbol;Acc:1594204]	-
ENSRNOG00000047261	-2.17747	2.81e-12	LOC100911918	protein_coding	microtubule-associated protein RP/EB family member 2-like [Source:RGD Symbol;Acc:6489637]	CH
ENSRNOG00000052664	-3.96929	4.62e-32	LOC100910717	protein_coding	tankyrase-2-like [Source:RGD Symbol;Acc:6496922]	SAM_2
ENSRNOG00000046950	-1.39464	2.19e-06	LOC100912481	protein_coding	RNA-binding protein EWS-like [Source:RGD Symbol;Acc:6486611]	zf-RanBP
ENSRNOG00000049255	-2.32708	0.00289478	LOC100911837	protein_coding	protein HIRA-like [Source:RGD Symbol;Acc:6490647]	WD40
ENSRNOG00000019736	3.45536	2.46e-08	LOC100911034	protein_coding	cysteine desulfurase, mitochondrial-like [Source:RGD Symbol;Acc:6495283]	Aminotran_5
ENSRNOG00000049814	3.10961	9.79e-16	Rbm39	protein_coding	RNA binding motif protein 39 [Source:RGD Symbol;Acc:1310071]	RRM_1
ENSRNOG00000046666	3.93361	4.18e-06	Haus1	protein_coding	HAUS augmin-like complex, subunit 1 [Source:RGD Symbol;Acc:619909]	-

## Sheet: Cortex_E2_significant
Extended Data Figure 9-2. Significantly regulated genes after E2 treatment in cortical cultures
	Cx E2 vs Cx Veh
gene_id	log2FoldChange	padj	gene_name	gene_biotype	gene_description	tf_family
ENSRNOG00000034234	-0.464644	0.0251533	Mt-co1	protein_coding	mitochondrially encoded cytochrome c oxidase 1 [Source:RGD Symbol;Acc:621871]	-
ENSRNOG00000047931	-0.165113	0.0167396	Tmsb4x	protein_coding	thymosin beta 4, X-linked [Source:RGD Symbol;Acc:621622]	-
ENSRNOG00000020660	0.158603	0.0251533	Cfl1	protein_coding	cofilin 1, non-muscle [Source:RGD Symbol;Acc:69285]	Cofilin_ADF
ENSRNOG00000024923	0.211228	0.00280572	Nnat	protein_coding	neuronatin [Source:RGD Symbol;Acc:620155]	-
ENSRNOG00000030700	-0.470622	0.0145824	Mt-cox3	protein_coding	mitochondrially encoded cytochrome c oxidase III [Source:RGD Symbol;Acc:621873]	-
ENSRNOG00000036839	0.173719	0.00921187	Hnrnpa1	protein_coding	heterogeneous nuclear ribonucleoprotein A1 [Source:RGD Symbol;Acc:69234]	RRM_1
ENSRNOG00000031979	-0.64903	0.00807465	Mt-atp6	protein_coding	mitochondrially encoded ATP synthase 6 [Source:RGD Symbol;Acc:621239]	-
ENSRNOG00000023786	0.173006	0.0495816	Ybx1	protein_coding	Y box binding protein 1 [Source:RGD Symbol;Acc:61843]	CSD
ENSRNOG00000046313	0.244726	0.00592744	Basp1	protein_coding	brain abundant, membrane attached signal protein 1 [Source:RGD Symbol;Acc:621491]	-
ENSRNOG00000011175	0.296091	2.09e-07	Hnrnpa2b1	protein_coding	heterogeneous nuclear ribonucleoprotein A2/B1 [Source:RGD Symbol;Acc:1310403]	RRM_1
ENSRNOG00000004291	-0.172076	0.0309903	Cltc	protein_coding	clathrin, heavy chain (Hc) [Source:RGD Symbol;Acc:2364]	-
ENSRNOG00000031033	-0.574895	0.0251203	Mt-nd2	protein_coding	mitochondrially encoded NADH dehydrogenase 2 [Source:RGD Symbol;Acc:620556]	-
ENSRNOG00000014179	0.205772	0.0020709	Rps2	protein_coding	ribosomal protein S2 [Source:RGD Symbol;Acc:619887]	-
ENSRNOG00000029971	-0.530227	0.0495816	Mt-nd5	protein_coding	mitochondrially encoded NADH dehydrogenase 5 [Source:RGD Symbol;Acc:620560]	-
ENSRNOG00000030644	-0.600644	0.0349452	Mt-nd1	protein_coding	NADH-ubiquinone oxidoreductase chain 1 [Source:UniProtKB/Swiss-Prot;Acc:P03889]	-
ENSRNOG00000000814	0.218579	0.0183382	Fabp7	protein_coding	fatty acid binding protein 7, brain [Source:RGD Symbol;Acc:69312]	-
ENSRNOG00000010830	0.195043	0.00659086	Slc25a4	protein_coding	solute carrier family 25 (mitochondrial carrier; adenine nucleotide translocator), member 4 [Source:RGD Symbol;Acc:620352]	Mito_carr
ENSRNOG00000017206	0.182829	0.0194433	Igfbp5	protein_coding	insulin-like growth factor binding protein 5 [Source:RGD Symbol;Acc:2876]	-
ENSRNOG00000007419	-0.158232	0.0215267	LOC100362038	protein_coding	pantothenate kinase 3 [Source:RGD Symbol;Acc:2318942]	Fumble
ENSRNOG00000008551	-0.154051	0.0327041	Rps7	protein_coding	ribosomal protein S7 [Source:RGD Symbol;Acc:61907]	-
ENSRNOG00000003261	-0.237088	0.0205121	Usp9x	protein_coding	ubiquitin specific peptidase 9, X-linked [Source:RGD Symbol;Acc:1560056]	UCH
ENSRNOG00000005988	0.186513	0.00857928	Arl8a	protein_coding	ADP-ribosylation factor-like 8A [Source:RGD Symbol;Acc:1565940]	Arf
ENSRNOG00000023360	0.280816	1.22e-05	Fus	protein_coding	fused in sarcoma RNA binding protein [Source:RGD Symbol;Acc:1308864]	zf-RanBP
ENSRNOG00000008921	0.247455	0.00047652	Dynll2	protein_coding	dynein light chain LC8-type 2 [Source:RGD Symbol;Acc:619860]	-
ENSRNOG00000013874	-0.269707	3.9e-07	Rplp1	protein_coding	ribosomal protein, large, P1 [Source:RGD Symbol;Acc:621774]	-
ENSRNOG00000058866	-0.237717	0.0405609	Myo5a	protein_coding	myosin VA [Source:RGD Symbol;Acc:3143]	Myosin_head
ENSRNOG00000052968	0.214959	0.0020709	Hnrnpa3	protein_coding	Heterogeneous nuclear ribonucleoprotein A3 [Source:UniProtKB/Swiss-Prot;Acc:Q6URK4]	RRM_1
ENSRNOG00000015335	0.26858	0.00280572	Rpl13	protein_coding	ribosomal protein L13 [Source:RGD Symbol;Acc:621179]	-
ENSRNOG00000042309	-0.169147	0.0477111	RGD1310049	protein_coding	similar to KIAA0408 gene product [Source:RGD Symbol;Acc:1310049]	-
ENSRNOG00000030871	0.279935	0.000600516	Calm2	protein_coding	calmodulin 2 [Source:RGD Symbol;Acc:2258]	-
ENSRNOG00000042233	-0.409729	1.42e-06	Rpl41	protein_coding	ribosomal protein L41 [Source:RGD Symbol;Acc:621210]	-
ENSRNOG00000015625	0.168823	0.033094	MGC116202	protein_coding	hypothetical protein LOC688735 [Source:RGD Symbol;Acc:1585272]	-
ENSRNOG00000012406	0.201784	0.0469202	Pcbp4	protein_coding	poly(rC) binding protein 4 [Source:RGD Symbol;Acc:1307910]	KH_1
ENSRNOG00000054140	0.239976	0.000282854	LOC102551071	protein_coding	myosin light polypeptide 6-like [Source:RGD Symbol;Acc:7517597]	-
ENSRNOG00000015753	0.190017	0.0430426	Epn1	protein_coding	Epsin 1 [Source:RGD Symbol;Acc:619772]	-
ENSRNOG00000009987	-0.228479	0.0169202	Akap11	protein_coding	A kinase (PRKA) anchor protein 11 [Source:RGD Symbol;Acc:2079]	-
ENSRNOG00000014791	-0.237693	0.0393665	Peg3	protein_coding	paternally expressed 3 [Source:RGD Symbol;Acc:2323590]	-
ENSRNOG00000051671	-0.323098	0.0041387	Herc1	protein_coding	HECT and RLD domain containing E3 ubiquitin protein ligase family member 1 [Source:RGD Symbol;Acc:1306366]	HECT
ENSRNOG00000014272	-0.197214	0.00988156	Rpl35	protein_coding	ribosomal protein L35 [Source:RGD Symbol;Acc:1303007]	-
ENSRNOG00000020194	0.194048	0.0440556	Hes6	protein_coding	hes family bHLH transcription factor 6 [Source:RGD Symbol;Acc:1312047]	HLH
ENSRNOG00000016580	-0.260161	0.00592744	Rps23	protein_coding	ribosomal protein S23 [Source:RGD Symbol;Acc:621039]	Ribosomal_S12
ENSRNOG00000018986	0.233891	0.0048701	Fbxl19	protein_coding	F-box and leucine-rich repeat protein 19 [Source:RGD Symbol;Acc:1310989]	F-box
ENSRNOG00000029212	-0.27249	0.033362	Vcan	protein_coding	versican [Source:RGD Symbol;Acc:619940]	Xlink
ENSRNOG00000021589	-0.256285	0.0446417	RGD1561931	protein_coding	similar to KIAA2022 protein [Source:RGD Symbol;Acc:1561931]	-
ENSRNOG00000023385	-0.495444	6.59e-15	Rpl37a	protein_coding	ribosomal protein L37a [Source:RGD Symbol;Acc:2319947]	-
ENSRNOG00000025589	0.268808	0.00375839	Jph4	protein_coding	junctophilin 4 [Source:RGD Symbol;Acc:1303170]	MORN
ENSRNOG00000032048	-0.21761	0.0495816	Zfp462	protein_coding	zinc finger protein 462 [Source:RGD Symbol;Acc:1562123]	-
ENSRNOG00000021240	-0.194586	0.0426391	Atrn	protein_coding	attractin [Source:RGD Symbol;Acc:69063]	Lectin_C
ENSRNOG00000026716	-0.174949	0.0388541	Rpl9	protein_coding	ribosomal protein L9 [Source:RGD Symbol;Acc:62049]	-
ENSRNOG00000001352	-0.262818	0.0182653	Hectd4	protein_coding	HECT domain containing E3 ubiquitin protein ligase 4 [Source:RGD Symbol;Acc:1309762]	HECT
ENSRNOG00000056703	-0.224781	0.0262577	Atrx	protein_coding	alpha thalassemia/mental retardation syndrome X-linked homolog (human) [Source:MGI Symbol;Acc:MGI:103067]	SNF2_N
ENSRNOG00000004127	-0.207963	0.00957129	AABR07021840.1	protein_coding	Uncharacterized protein [Source:UniProtKB/TrEMBL;Acc:D3ZET9]	-
ENSRNOG00000004196	-0.744641	5.42e-31	Rps29	protein_coding	ribosomal protein S29 [Source:RGD Symbol;Acc:3596]	-
ENSRNOG00000033615	-0.713846	6.66e-16	Mt-nd3	protein_coding	NADH-ubiquinone oxidoreductase chain 3 [Source:UniProtKB/Swiss-Prot;Acc:P05506]	-
ENSRNOG00000014999	-0.190771	0.0227662	Tnpo1	protein_coding	transportin 1 [Source:RGD Symbol;Acc:1308372]	-
ENSRNOG00000010746	-0.224311	0.00516553	Rpl32	protein_coding	ribosomal protein L32 [Source:RGD Symbol;Acc:621203]	-
ENSRNOG00000028834	-0.268261	0.00575894	Polr2a	protein_coding	polymerase (RNA) II (DNA directed) polypeptide A [Source:RGD Symbol;Acc:1587326]	-
ENSRNOG00000016257	0.206432	0.0495816	Cotl1	protein_coding	coactosin-like F-actin binding protein 1 [Source:RGD Symbol;Acc:1305498]	Cofilin_ADF
ENSRNOG00000000990	0.340861	0.000112415	Pdap1	protein_coding	PDGFA associated protein 1 [Source:RGD Symbol;Acc:620442]	-
ENSRNOG00000053362	0.314907	7.79e-05	Gabarapl1	protein_coding	GABA(A) receptor-associated protein like 1 [Source:RGD Symbol;Acc:1596143]	-
ENSRNOG00000007334	0.283152	0.00682992	Ly6h	protein_coding	lymphocyte antigen 6 complex, locus H [Source:RGD Symbol;Acc:1311896]	-
ENSRNOG00000018457	0.174598	0.0446417	Ppp2r4	protein_coding	protein phosphatase 2A activator, regulatory subunit 4 [Source:RGD Symbol;Acc:1308354]	PTPA
ENSRNOG00000059720	0.232988	0.00606336	Syp	protein_coding	synaptophysin [Source:EntrezGene;Acc:24804]	-
ENSRNOG00000021048	0.326419	0.00243566	LOC691056	protein_coding	similar to 5E5 antigen [Source:RGD Symbol;Acc:1588641]	-
ENSRNOG00000009113	0.335937	0.000416592	Marcksl1	protein_coding	MARCKS-like 1 [Source:RGD Symbol;Acc:621197]	-
ENSRNOG00000009170	-0.287938	0.0070563	Dmxl2	protein_coding	Dmx-like 2 [Source:RGD Symbol;Acc:1586163]	-
ENSRNOG00000013072	-0.244356	0.0480857	Plxna4a	protein_coding	plexin A4, A [Source:RGD Symbol;Acc:1308074]	Sema
ENSRNOG00000020915	-0.216172	0.0373882	Setd2	protein_coding	SET domain containing 2 [Source:RGD Symbol;Acc:1305576]	SET
ENSRNOG00000013281	-0.191947	0.0499627	Mib1	protein_coding	mindbomb E3 ubiquitin protein ligase 1 [Source:RGD Symbol;Acc:1307195]	ZZ
ENSRNOG00000016930	0.348245	4.4e-05	Ube2s	protein_coding	ubiquitin-conjugating enzyme E2S [Source:RGD Symbol;Acc:1564746]	UQ_con
ENSRNOG00000047386	-0.284588	0.0227662	Smg1	protein_coding	SMG1 phosphatidylinositol 3-kinase-related kinase [Source:RGD Symbol;Acc:1563508]	PI3_PI4_kinase
ENSRNOG00000001156	0.185387	0.0446417	Msi1	protein_coding	musashi RNA-binding protein 1 [Source:RGD Symbol;Acc:628778]	RRM_1
ENSRNOG00000000796	-0.237266	0.0392817	Ranbp2	protein_coding	RAN binding protein 2 [Source:RGD Symbol;Acc:1560047]	Pro_isomerase
ENSRNOG00000006305	-0.234155	0.00959496	Slc38a2	protein_coding	solute carrier family 38, member 2 [Source:RGD Symbol;Acc:69420]	Aa_trans
ENSRNOG00000019132	0.215899	0.00988156	Fv1	protein_coding	Friend virus susceptibility 1 [Source:RGD Symbol;Acc:1309326]	-
ENSRNOG00000005513	0.213871	0.0495816	Srsf5	protein_coding	serine/arginine-rich splicing factor 5 [Source:RGD Symbol;Acc:3664]	RRM_1
ENSRNOG00000020386	-0.231118	0.0393665	Ash1l	protein_coding	ash1 (absent, small, or homeotic)-like (Drosophila) [Source:RGD Symbol;Acc:1306350]	SET
ENSRNOG00000013694	-0.195958	0.0320873	Ntng2	protein_coding	netrin G2 [Source:RGD Symbol;Acc:1307089]	Laminin_EGF
ENSRNOG00000050543	0.198491	0.0497946	Safb	protein_coding	scaffold attachment factor B [Source:RGD Symbol;Acc:620613]	RRM_1
ENSRNOG00000009956	-0.238381	0.0477111	Wnk1	protein_coding	WNK lysine deficient protein kinase 1 [Source:RGD Symbol;Acc:621141]	Pkinase
ENSRNOG00000005802	-0.27949	0.00921187	Usp24	protein_coding	ubiquitin specific peptidase 24 [Source:RGD Symbol;Acc:1306799]	UCH
ENSRNOG00000000648	-0.229815	0.0351732	Jmjd1c	protein_coding	jumonji domain containing 1C [Source:RGD Symbol;Acc:708458]	JmjC
ENSRNOG00000022860	0.37869	1.08e-05	Swi5	protein_coding	SWI5 recombination repair homolog (yeast) [Source:RGD Symbol;Acc:1559966]	-
ENSRNOG00000018680	-0.331786	2.69e-05	Rpl17	protein_coding	ribosomal protein L17 [Source:RGD Symbol;Acc:1303019]	-
ENSRNOG00000048172	0.211263	0.0365432	Rac3	protein_coding	ras-related C3 botulinum toxin substrate 3 (rho family, small GTP binding protein Rac3) [Source:RGD Symbol;Acc:1590052]	Ras
ENSRNOG00000014509	-0.315319	0.0276432	Sacs	protein_coding	sacsin molecular chaperone [Source:RGD Symbol;Acc:1307281]	-
ENSRNOG00000019433	0.314725	0.00153444	Rab3a	protein_coding	RAB3A, member RAS oncogene family [Source:RGD Symbol;Acc:3528]	Ras
ENSRNOG00000001185	0.188047	0.0474743	RGD1311899	protein_coding	similar to RIKEN cDNA 2210016L21 gene [Source:RGD Symbol;Acc:1311899]	-
ENSRNOG00000031031	-0.247723	0.0182653	Zfp292	protein_coding	zinc finger protein 292 [Source:RGD Symbol;Acc:61931]	-
ENSRNOG00000029042	-0.646149	1.58e-07	Mt-nd6	protein_coding	mitochondrially encoded NADH dehydrogenase 6 [Source:RGD Symbol;Acc:620561]	-
ENSRNOG00000046889	0.363678	0.0020709	Dbi	protein_coding	diazepam binding inhibitor (GABA receptor modulator, acyl-CoA binding protein) [Source:RGD Symbol;Acc:2490]	-
ENSRNOG00000013729	-0.281994	0.02334	RGD1306271	protein_coding	similar to KIAA1549 protein [Source:RGD Symbol;Acc:1306271]	-
ENSRNOG00000008604	0.225845	0.0251533	Nsfl1c	protein_coding	NSFL1 (p97) cofactor (p47) [Source:RGD Symbol;Acc:619952]	UBX
ENSRNOG00000008163	0.250935	0.0286347	Atp6v1g1	protein_coding	ATPase, H transporting, lysosomal V1 subunit G1 [Source:RGD Symbol;Acc:1310088]	-
ENSRNOG00000056371	-0.258401	0.0020709	Pik3ca	protein_coding	phosphatidylinositol-4,5-bisphosphate 3-kinase, catalytic subunit alpha [Source:RGD Symbol;Acc:620916]	PI3Ka
ENSRNOG00000009598	0.207992	0.0388541	Ncaph2	protein_coding	non-SMC condensin II complex, subunit H2 [Source:RGD Symbol;Acc:1565937]	-
ENSRNOG00000019106	-0.291679	0.0347499	Rps17	protein_coding	ribosomal protein S17 [Source:RGD Symbol;Acc:62027]	-
ENSRNOG00000007971	0.248997	0.00850797	Wbp2	protein_coding	WW domain binding protein 2 [Source:RGD Symbol;Acc:620032]	GRAM
ENSRNOG00000017506	0.313369	0.00425534	Cltb	protein_coding	clathrin, light chain B [Source:RGD Symbol;Acc:621353]	-
ENSRNOG00000001408	0.204323	0.0388541	Actl6b	protein_coding	actin-like 6B [Source:RGD Symbol;Acc:1307763]	Actin
ENSRNOG00000001415	0.22602	0.0393665	Ap1s1	protein_coding	adaptor-related protein complex 1, sigma 1 subunit [Source:RGD Symbol;Acc:1305911]	-
ENSRNOG00000021177	0.267424	0.00747641	Cox8a	protein_coding	cytochrome c oxidase subunit VIIIa [Source:RGD Symbol;Acc:620638]	-
ENSRNOG00000005975	-0.357101	8.93e-05	Rpl30	protein_coding	ribosomal protein L30 [Source:RGD Symbol;Acc:621201]	-
ENSRNOG00000020296	-0.494166	9.99e-10	Usmg5	protein_coding	up-regulated during skeletal muscle growth 5 homolog (mouse) [Source:RGD Symbol;Acc:631426]	-
ENSRNOG00000015133	-0.356796	0.0169202	Kmt2a	protein_coding	lysine (K)-specific methyltransferase 2A [Source:RGD Symbol;Acc:1586165]	FYRC
ENSRNOG00000016961	-0.408709	2.91e-05	Rps27	protein_coding	ribosomal protein S27 [Source:RGD Symbol;Acc:621045]	-
ENSRNOG00000031387	0.238583	0.0142642	Dazap1	protein_coding	DAZ associated protein 1 [Source:RGD Symbol;Acc:1305280]	RRM_1
ENSRNOG00000030351	0.346615	0.00659086	LOC685520	protein_coding	similar to High mobility group protein 1 (HMG-1) (High mobility group protein B1) (Amphoterin) (Heparin-binding protein p30) [Source:RGD Symbol;Acc:1592627]	HMG_box
ENSRNOG00000004908	-0.246558	0.0497946	Smc6	protein_coding	structural maintenance of chromosomes 6 [Source:RGD Symbol;Acc:1311214]	SMC_N
ENSRNOG00000018958	-0.371817	0.000366075	Mt3	protein_coding	metallothionein 3 [Source:RGD Symbol;Acc:621252]	-
ENSRNOG00000043866	-0.415353	1.08e-05	AY172581.24	Mt_rRNA	-	-
ENSRNOG00000025580	0.29987	0.0048701	LOC100362142	protein_coding	mCG20085-like [Source:RGD Symbol;Acc:2318741]	UQ_con
ENSRNOG00000005109	0.22766	0.0299419	Rprm	protein_coding	reprimo, TP53 dependent G2 arrest mediator candidate [Source:RGD Symbol;Acc:1595512]	-
ENSRNOG00000016849	0.265066	0.0264895	LOC100909464	protein_coding	serine/threonine-protein phosphatase 2A 56 kDa regulatory subunit delta isoform-like [Source:RGD Symbol;Acc:6503701]	-
ENSRNOG00000002693	0.29033	0.00850797	Nme1	protein_coding	NME/NM23 nucleoside diphosphate kinase 1 [Source:RGD Symbol;Acc:70497]	NDK
ENSRNOG00000006327	0.284421	0.00425534	Rcc2	protein_coding	regulator of chromosome condensation 2 [Source:RGD Symbol;Acc:1309986]	-
ENSRNOG00000011732	-0.470846	0.000157221	Psmb7	protein_coding	proteasome (prosome, macropain) subunit, beta type 7 [Source:RGD Symbol;Acc:621093]	Proteasome
ENSRNOG00000013780	-0.351778	0.00830846	Nf1	protein_coding	neurofibromin 1 [Source:RGD Symbol;Acc:3168]	-
ENSRNOG00000015409	0.407869	2.69e-05	LOC100911959	protein_coding	ubiquitin carboxyl-terminal hydrolase 5-like [Source:RGD Symbol;Acc:6489834]	UCH
ENSRNOG00000004696	-0.251246	0.0142642	Arhgap5	protein_coding	Rho GTPase activating protein 5 [Source:RGD Symbol;Acc:1308507]	RhoGAP
ENSRNOG00000019802	0.397762	0.000282854	Zfp428	protein_coding	zinc finger protein 428 [Source:RGD Symbol;Acc:1564862]	-
ENSRNOG00000043419	0.32488	0.00425534	Hist3h2ba	protein_coding	histone cluster 3, H2ba [Source:RGD Symbol;Acc:1307520]	Histone
ENSRNOG00000013491	-0.315646	0.025364	Setx	protein_coding	senataxin [Source:RGD Symbol;Acc:1565575]	-
ENSRNOG00000008728	-0.288189	0.0110928	Unc79	protein_coding	unc-79 homolog (C. elegans) [Source:RGD Symbol;Acc:1311117]	-
novel.205	-0.639487	8.35e-13	-	-	PF01781:Ribosomal L38e protein family	-
ENSRNOG00000015692	-0.367335	0.00425534	Taok1	protein_coding	TAO kinase 1 [Source:RGD Symbol;Acc:708455]	-
ENSRNOG00000001585	-0.227787	0.0469202	Nrip1	protein_coding	nuclear receptor interacting protein 1 [Source:RGD Symbol;Acc:1311850]	-
ENSRNOG00000025448	0.314568	0.00425534	Limd2	protein_coding	LIM domain containing 2 [Source:RGD Symbol;Acc:1309967]	LIM
novel.1253	-0.265358	0.0495816	-	-	PF00569:Zinc finger, ZZ type|PF06001:Domain of Unknown Function (DUF902)|PF02135:TAZ zinc finger|PF00439:Bromodomain|PF09030:Creb binding|PF08214:Histone acetylation protein	DUF902
ENSRNOG00000052549	0.276187	0.0268575	Chga	protein_coding	chromogranin A [Source:RGD Symbol;Acc:2338]	Granin
ENSRNOG00000020475	0.353396	0.000524805	Sart1	protein_coding	squamous cell carcinoma antigen recognized by T cells [Source:RGD Symbol;Acc:61930]	SART-1
ENSRNOG00000000826	0.382725	0.0351732	Flot1	protein_coding	flotillin 1 [Source:RGD Symbol;Acc:70991]	-
ENSRNOG00000020876	0.292557	0.00575894	Bax	protein_coding	Bcl2-associated X protein [Source:RGD Symbol;Acc:2192]	-
ENSRNOG00000019666	0.278201	0.0142642	Ubxn1	protein_coding	UBX domain protein 1 [Source:RGD Symbol;Acc:1309471]	UBX
ENSRNOG00000043348	-0.407733	0.000748492	Rpl39	protein_coding	ribosomal protein L39 [Source:RGD Symbol;Acc:3593]	-
ENSRNOG00000042903	-0.362462	0.000213358	Cox7a2	protein_coding	cytochrome c oxidase subunit VIIa polypeptide 2 [Source:RGD Symbol;Acc:68365]	-
ENSRNOG00000046428	0.250728	0.0281644	Lrrc75b	protein_coding	leucine rich repeat containing 75B [Source:RGD Symbol;Acc:2318441]	-
ENSRNOG00000011585	-0.377623	0.0205121	Fat3	protein_coding	FAT atypical cadherin 3 [Source:RGD Symbol;Acc:620657]	Laminin_G_2
ENSRNOG00000006587	0.420801	0.024145	LOC100910833	protein_coding	histone-lysine N-methyltransferase setd3-like [Source:RGD Symbol;Acc:6496142]	SET
ENSRNOG00000061544	0.2706	0.0430426	Spock2	protein_coding	sparc/osteonectin, cwcv and kazal-like domains proteoglycan 2 [Source:MGI Symbol;Acc:MGI:1891351]	-
ENSRNOG00000021215	0.288213	0.0327041	Rbm8a	protein_coding	RNA binding motif protein 8A [Source:RGD Symbol;Acc:1310099]	RRM_1
novel.1304	-0.331337	0.0163907	-	-	-	-
ENSRNOG00000007253	-0.260439	0.0440556	Cbll1	protein_coding	Cbl proto-oncogene-like 1, E3 ubiquitin protein ligase [Source:RGD Symbol;Acc:1310703]	-
ENSRNOG00000005203	-0.422661	0.000528448	LOC100361694	protein_coding	Sec61 gamma subunit-like [Source:RGD Symbol;Acc:2319679]	-
novel.1188	-0.356536	0.0218694	-	-	PF00179:Ubiquitin-conjugating enzyme	UQ_con
ENSRNOG00000008765	-0.277199	0.0230896	Zfhx4	protein_coding	zinc finger homeobox 4 [Source:RGD Symbol;Acc:1563022]	Homeobox
ENSRNOG00000058484	0.702398	1.08e-05	AABR07024206.1	protein_coding	-	-
ENSRNOG00000015334	-0.331427	0.02334	Fcho2	protein_coding	FCH domain only 2 [Source:RGD Symbol;Acc:1565396]	-
ENSRNOG00000045885	0.516697	2.16e-05	LOC100365810	protein_coding	40S ribosomal protein S17-like [Source:RGD Symbol;Acc:2318277]	-
ENSRNOG00000029738	0.307426	0.0496546	Diras1	protein_coding	DIRAS family, GTP-binding RAS-like 1 [Source:RGD Symbol;Acc:1310445]	Ras
ENSRNOG00000006283	0.417719	0.000991477	LOC100360491	pseudogene	60S ribosomal protein L13-like [Source:RGD Symbol;Acc:2322065]	-
ENSRNOG00000012081	-0.592794	1.26e-05	Txn1	protein_coding	thioredoxin 1 [Source:RGD Symbol;Acc:621157]	-
ENSRNOG00000024641	0.507159	0.000273399	LOC100910838	protein_coding	neuronal tyrosine-phosphorylated phosphoinositide-3-kinase adapter 1-like [Source:RGD Symbol;Acc:6496186]	-
ENSRNOG00000007752	0.423242	0.00305324	Zmynd19	protein_coding	zinc finger, MYND-type containing 19 [Source:RGD Symbol;Acc:735079]	zf-MYND
ENSRNOG00000014235	0.430009	0.0159118	Zgpat	protein_coding	zinc finger, CCCH-type with G patch domain [Source:RGD Symbol;Acc:1310801]	G-patch
ENSRNOG00000015703	0.511381	0.00325222	Hypk	protein_coding	Huntingtin interacting protein K [Source:RGD Symbol;Acc:1311457]	-
ENSRNOG00000011825	0.361665	0.0460249	Ndufb3	protein_coding	NADH dehydrogenase (ubiquinone) 1 beta subcomplex 3 [Source:RGD Symbol;Acc:1310737]	-
